# Supplementary material for: Activin A more prominently regulates muscle mass in primates than does GDF8
Source: Nat Commun. 2017 Apr 28;8:15153. doi: 10.1038/ncomms15153 (PMC5414365; doi:10.1038/ncomms15153)
Supplement: Supplementary Data 1 — Individual Gene Lists for the Data in Figure 3. [file ncomms15153-s2.xlsx]

## Sheet: 10D TA Muscle Union
Column ID	p-value(REGN1033 vs. Isotype Control)	MeanRatio(REGN1033 vs. Isotype Control)	p-value(REGN2477 vs. Isotype Control)	MeanRatio(REGN2477 vs. Isotype Control)	p-value(REGN1033 + REGN2477 vs. Isotype Control)	MeanRatio(REGN1033 + REGN2477 vs. Isotype Control)	p-value(ActRIIB.hFc vs. Isotype Control)	MeanRatio(ActRIIB.hFc vs. Isotype Control)	p-value(REGN1033 + REGN2477 vs. REGN1033)	MeanRatio(REGN1033 + REGN2477 vs. REGN1033)	p-value(REGN1033 + REGN2477 vs. REGN2477)	MeanRatio(REGN1033 + REGN2477 vs. REGN2477)	p-value(REGN1033 + REGN2477 vs. ActRIIB.hFc)	MeanRatio(REGN1033 + REGN2477 vs. ActRIIB.hFc)
C130080G10Rik	0.00210037	5.70659			0.00826164	27.7349	1.5848e-07	26.2338	0.0368718	4.86016	0.00900036	20.0005
Igf2bp3	0.0160494	5.25197	4.67869e-05	7.83885	5.04791e-05	15.6469	1.27805e-05	38.1854	0.00520652	2.97924	0.0116671	1.99607	0.00207649	0.40976
Actc1	0.000351567	4.24268	0.0338667	1.61195	0.00110809	15.2672	2.20076e-11	13.2458	0.0123197	3.59848	0.00154147	9.47126
1700042G15Rik			0.00382168	11.1253	0.000257759	14.682	1.74993e-05	13.856
B230312C02Rik	6.36486e-06	4.05147	0.00106333	1.84376	1.41768e-09	12.2729	9.55895e-11	9.88558	8.55234e-07	3.02923	5.00194e-09	6.65642
A930003A15Rik	0.00135731	2.48679	0.0197339	2.17656	2.71189e-05	11.5084	0.000230978	10.9997	0.000301403	4.62782	9.41588e-05	5.28743
Lcn8			0.00395809	9.83774	0.00386514	11.4444	0.000246145	11.4471
Tll2	0.00136966	4.11185			0.00602454	9.60282	0.00343015	3.72529			0.00569125	9.2348	0.0437949	2.57774
4930463O16Rik	0.0246357	4.25921	0.00246092	5.81118	0.00409248	9.00134	0.000170577	27.2869					0.00537291	0.329877
Dynlt1b					0.0210544	6.47214
Top2a	5.47487e-05	4.94448			6.58808e-06	6.24878	4.46962e-05	13.3296			5.74706e-05	3.52305	0.00544412	0.468788
Ccl2					0.00014171	6.10858	0.00921244	6.56505	0.00719444	2.87243	0.000217244	5.69309
Mki67	0.000586919	5.38459			1.35211e-06	5.48593	1.58786e-06	13.5006			1.5006e-05	3.84316	0.000182295	0.406347
Ifitm10	0.0207211	2.02157	0.00669791	1.82381	4.02533e-06	5.1672	2.08626e-07	4.58412	0.000477242	2.55604	4.67149e-05	2.8332
Prc1	0.00339031	2.73882			0.00307761	4.85493	2.078e-06	8.5391			0.00818356	3.15788	0.0181632	0.568553
Ckap2					0.000435048	4.62855	4.18076e-05	8.21064	0.0389316	2.01071	0.00119442	3.45032	0.0196066	0.563726
Vash2					0.00239812	4.00644	1.50511e-05	4.06401			0.00402019	3.1572
Tceal7	2.10421e-05	1.97396			6.91213e-05	3.79823	7.01874e-05	3.07796	0.0052153	1.92417	0.000415016	2.65433
Fcamr					0.0376939	3.76056	0.00512933	3.2092
Cyp1a1	0.0026373	1.71698			0.000313807	3.73088	9.02608e-05	3.11495	0.00537869	2.17293	0.000519975	3.39621
Calml4	0.00210886	1.89515			0.000275985	3.66945	6.01614e-06	3.33922	0.0119364	1.93623	0.00202533	2.64001
Tph1					0.007867	3.66584	0.000223357	4.65358	0.0220471	2.85762	0.023637	2.59777
Ccl7					0.000789949	3.64599			0.00469602	2.9068	0.000485463	5.15075
Kif11	0.00123032	2.20612			0.00296695	3.57563	0.000359688	5.33854			0.00918984	2.60055
Mettl21e	0.0039294	1.65843			0.00016959	3.56695	6.5333e-05	2.94343	0.00434405	2.1508	0.000262562	3.40713
Gm1821			0.00514221	2.1625	0.000249505	3.47536	1.63318e-05	3.263	0.00170771	2.65716	0.0419436	1.6071
Spata33					0.00620134	3.40728
Fgf6					4.06147e-05	3.25827	0.00204202	3.09396	0.000255562	2.76001	0.000232024	2.7383
Hist1h4n					0.0462071	3.1953
Mybph	0.000154827	1.717			0.000513063	3.1719	9.00808e-06	2.86103	0.0147078	1.84735	0.00050359	3.25443
Npr3	0.00681532	1.73323			2.69277e-05	3.16345	1.16119e-05	3.86142	0.00244384	1.82517	0.0108867	1.87414
Gm4841	0.0169862	1.71264			8.57809e-05	3.10916	6.72241e-08	3.33968	0.00838152	1.81542	0.00100009	2.21813
Mt2					0.0217553	3.04595
Ccna2	0.0174093	2.48678			3.01509e-06	2.98425	4.3915e-06	7.06836			0.00011204	2.39957	0.000158303	0.422199
Tfrc	0.000692588	1.99905			1.4898e-05	2.95722	1.04538e-05	3.24428			9.30028e-05	2.85619
Fras1					1.14245e-05	2.90442	1.10509e-06	2.49418	0.000158567	2.43473	0.000502978	1.97952
Eno1	0.0317419	3.07119			0.0419252	2.87685	0.0124066	3.71617
Gm9054					0.00822946	2.85028	0.000196514	3.28961			0.0450507	2.03272
Mettl21c	0.000967277	2.04117	0.00941327	1.7941	5.33577e-05	2.84631	4.87878e-06	3.09622			0.0141272	1.58648
Begain					0.00352378	2.83943					0.00957093	2.40813
1810041L15Rik	0.00342995	1.60795			6.26821e-05	2.8368	7.51177e-07	2.92338	0.00416341	1.76424	0.00577033	2.16381
Mt3	0.0494878	1.85488			0.0152	2.77242	0.0120534	2.5252
Fbxl22					0.000230933	2.72785	9.24469e-06	2.67688	0.00264148	2.09126	0.00132139	2.24975
Adamts20	0.00650448	1.56222			8.55568e-06	2.72047	3.30971e-07	2.67821	0.000766977	1.74141	7.89396e-05	2.2733
Mia					0.0168275	2.70222							0.0213723	2.31235
Hist1h1d					0.0255473	2.66888	0.0358814	1.90629
Cdca8					0.00605783	2.64662	3.90747e-05	4.281					0.0308948	0.618223
Ulbp1	0.000390251	2.37657			0.00107073	2.64611	4.27057e-05	4.44816			0.00650979	2.33854	0.0160538	0.594877
Hist1h2ap	0.0189956	2.30104			0.0276756	2.64018	0.000580417	6.31361			0.0288953	2.6809	0.012492	0.418174
Strip2					0.000182618	2.60453	1.65343e-06	2.50466	0.00556716	1.92562	0.000572095	2.56095
Gm20594			0.000373056	2.59084	7.78466e-05	2.59995	7.56788e-07	2.19808
F2rl1					0.00702346	2.57236			0.00639081	3.34407	0.0011672	4.41943
Pcbd1					0.00746443	2.56426	0.0123973	2.40053			0.0214437	2.10045
Serpinb1a	0.00131832	1.72124			0.000245968	2.55352	0.0015334	2.12995			0.00165436	1.91183
Dtl					0.00245738	2.54707	0.0119488	3.50207	0.0239412	1.69087	0.0026533	2.54707
Cidea	0.000339555	1.91368			3.34885e-05	2.53587	1.23325e-06	3.15027			0.00507306	1.72632
Gamt	4.6184e-07	1.66499			9.21725e-07	2.52612	2.23576e-10	2.36115	0.000480872	1.5172	5.05682e-06	2.02963
Mir2137					0.0263837	2.48639	0.0141307	2.9244	0.0252921	3.0947
Fam65b					5.51897e-05	2.48406	0.000136692	2.39508	0.000738897	1.9686	0.000317029	1.88583
Kif22	0.0171597	2.46798			0.0148106	2.47806	0.000304501	5.39248			0.0180552	2.57547	0.011569	0.45954
Dpf1	0.00231332	1.67046			0.00268504	2.45022	0.00101624	1.97973			0.00489426	2.32229
Tceal5	0.000155458	1.53674			3.01957e-05	2.39615	4.86142e-05	2.25427	0.00537312	1.55925	0.00038866	1.86583
Hmga2-ps1	0.00112024	1.64903	0.0115909	1.97491	0.000522199	2.38404	0.000506807	2.10727
Cited4	0.0338905	1.51924			0.00037773	2.37745	1.0769e-06	2.52638	0.0240082	1.5649	0.00302598	1.71393
Cstad	0.0178961	1.69278			0.00221031	2.37343	6.23308e-05	2.06182			0.0121864	1.83083
E2f2	0.00113014	1.69247			0.000164627	2.36059	8.08991e-07	3.17952			0.000704381	1.96881
Tm6sf1	2.0212e-06	1.8937			3.34261e-06	2.34112	5.12481e-08	2.44801			8.87431e-05	2.02011
Ift122	7.89148e-05	1.63758			3.14473e-06	2.33384	2.16973e-06	2.20891			1.40174e-05	1.96777
1700056E22Rik					0.000328605	2.31288	0.014194	2.19772	0.00205988	2.12688	0.000219291	2.40545
Hacd1	1.04568e-07	1.64022			4.93261e-06	2.30981	4.65944e-10	2.44393			8.23591e-05	1.79498
Pacsin1					4.58269e-05	2.2927			0.00193271	1.73071			0.000743579	1.80193
Spdl1					0.0372254	2.28767
Gm12338			0.00366252	1.87365	0.00291847	2.28595	0.00126461	2.12771	0.0117043	1.96877
Il1r2			0.0384007	2.07457	0.0208707	2.28264
Syt12					8.62674e-05	2.28135	0.000516894	2.16813	0.00574923	1.72677	0.000654381	1.77725
Smox	0.00132501	1.69967			0.00101015	2.26345	1.64554e-06	2.0438			0.0141486	1.65411
Slc38a4					6.27251e-05	2.26108	9.98004e-06	2.04922	0.0047165	1.63256	0.00133535	1.69862
Birc5	0.00106397	2.43904			0.00814332	2.2491	0.000582289	4.57443			0.00979453	1.92113	0.0136056	0.491669
Scml4					0.00957024	2.24376					0.0210762	1.91306
Gdap1					0.000670201	2.2433	1.73033e-06	2.18212	0.0125376	1.6625	0.00634735	1.66599
Prnd	0.0011684	2.77416			0.0211137	2.23769	3.4283e-05	4.61797			0.00265168	3.72371	0.0040427	0.48456
2210011C24Rik					0.0131187	2.23729					0.00997878	2.21425
Gm12185					0.00897745	2.231	0.00127056	1.91559			0.0288214	1.75921
Arc					0.000606913	2.20705	0.000410398	2.63956	0.00694871	1.65019	0.016415	1.89216
Actg2	0.015396	1.58999	0.00397064	1.56997	0.00257505	2.20167	2.06239e-06	2.90803
Kcnh2	0.00149248	1.60375			0.00136294	2.20087	0.000331006	1.78466			0.00294346	2.14414
1500017E21Rik					0.00467112	2.19315	0.00583987	1.94842			0.012405	2.01678
2310068J16Rik	0.00510842	2.06303			0.0229491	2.17888
Ush1g					0.0211967	2.17046	0.0269674	1.89881			0.00657341	2.88459
Mthfd2	0.012445	1.5155			4.49554e-07	2.16535	1.48131e-05	10.8571			2.545e-05	1.59937	4.99423e-05	0.199441
Ube2c					0.0117235	2.15741	0.00307863	2.68187	0.0478588	1.825	0.0112566	2.37456
Rhbdl3					2.81888e-05	2.14907	8.40376e-05	2.13338	0.00400611	1.5342	0.000254425	1.89802
Inhba					0.000383905	2.14636			0.0025397	1.8009	0.000594601	2.0111	0.00569514	1.82596
Csl	0.0186206	1.59926			0.0234133	2.13134					0.0275356	2.14362
F830016B08Rik					0.000190562	2.12338	5.10889e-06	2.33288	0.00370668	1.76408	0.00421089	1.71456
Dmp1	0.00238033	1.55367			0.000417806	2.11256	9.8949e-05	1.93457			0.00772634	1.76742
Nusap1	0.00741871	2.00218			0.00496999	2.10218	0.000563197	4.2138					0.0145814	0.49888
Cited1					0.0123731	2.09294	0.0030639	2.10583			0.0229172	2.45815
Mcm6	0.0235375	1.68275			0.0131163	2.09139	0.00022497	3.5733			0.023764	1.92699	0.027923	0.585285
Ctnna3					5.5451e-05	2.08673	2.67791e-11	2.02639	0.0029292	1.65213	0.00128561	1.74011
Spag5					7.93093e-05	2.08118	0.000201637	2.20983			0.00253789	1.57859
Spns3					0.0489874	2.07778			0.00457702	1.97275
Gtse1					0.035001	2.06349	0.0486818	2.42373
Cbr2	8.74176e-05	1.54371			2.59804e-06	2.05643	7.69367e-07	2.03504
Gm11423					0.00203125	2.04935			0.00567183	1.75642	0.000321947	2.27204	0.0109502	1.59001
BC049352					0.0127688	2.04524					0.036246	1.67049
Slc17a7					0.000109949	2.04138	7.40309e-06	2.53244			2.80692e-05	2.19627
Actr3b	0.00229389	1.56312	0.0109368	1.59034	0.000337392	2.03694	0.000209668	1.94161
Aldh1a7					0.00352651	2.00481	1.57919e-05	1.96837			0.00754882	2.00923
Tceal3	0.0323868	1.53742	0.00361689	1.74181	0.00331389	2.00437	0.000895024	1.98489
Mylpf					3.80617e-11	1.99301	2.74469e-10	1.91195			4.26674e-10	1.68039
Casq2					1.85051e-05	1.98245	0.000257305	2.18007			1.82246e-06	2.28513
Gm8709			0.00252846	1.50625	0.011257	1.97477	6.36219e-05	2.61719
Kif20a	0.00324495	1.747			0.000317154	1.97245	0.000671497	2.66938
Pole2					0.00765998	1.9662	0.0038793	1.8559	0.0352035	1.69443	0.017955	1.74743
Scube2					3.67878e-06	1.96511	1.9095e-05	2.01085			8.10776e-05	1.73391
Ptgr1					0.00106268	1.95584	3.7519e-05	1.97476			0.00261403	1.69537
A330074K22Rik	0.00554365	1.61885			0.000740095	1.9537	0.000275499	1.93486			0.00566814	1.56525
Gm6981					4.33934e-05	1.94816	4.73301e-05	1.84329			0.00384826	1.58016
Itm2a					1.36383e-06	1.94785	1.16671e-06	1.90717			1.14433e-05	1.72518
Trpm6					0.00212655	1.94058							0.00592545	2.02375
Sdsl	0.0208558	1.95179			0.0330595	1.91477					0.0325717	1.83025
Aig1					0.000133252	1.91006	1.03268e-07	2.16562			0.00100213	1.69253
Ncf4			0.0233938	1.73551	0.0380531	1.90626	0.000516801	2.60087
Gm15816			0.0147196	1.54156	0.0033251	1.90213	0.00230481	2.77774	0.0391346	1.50926
Mstn					7.0818e-07	1.8985	2.00941e-08	2.05623	6.31535e-05	1.59761	0.000304367	1.56823
Crybb1					0.0068237	1.88541	0.0032518	2.08558	0.0211559	1.62999	0.00981703	2.24253
Chst8					0.0322439	1.88444	0.00580422	2.31275	0.0290827	1.80364	0.0212337	1.93897
Odc1					6.12315e-05	1.88209	0.000244355	1.71418
Myo1g					0.0335537	1.88079	0.00353401	2.15923
Frzb	0.000157402	1.55585			6.67573e-05	1.87746	0.000254207	1.70549			0.000199155	1.69438
Erc2					0.0468029	1.87654	0.0388605	1.9661
Uhrf1	0.00337195	2.13527			0.0219646	1.87543	2.72165e-06	3.1945			0.00392845	2.6725	0.0067483	0.587082
Sox9					0.0045291	1.86063	7.81668e-07	1.9436
Lrtm2	0.047869	1.53385	0.0211907	1.6108	0.000627143	1.85817	4.1216e-05	1.9575
4930469G21Rik					0.0278084	1.85029	0.0258194	1.95739
Arpp21					0.000332921	1.84668	3.83902e-06	1.68215	0.00626016	1.54739	0.00768651	1.53077
Lingo3					2.7352e-05	1.84383	1.00566e-05	1.88025			0.000228036	1.79692
Scin					0.00248605	1.84217	0.0342193	1.66962	0.00361175	1.66335	0.00782325	1.6536
Spred3					1.06529e-06	1.83605	0.000613621	2.00782
Anln	0.0238198	1.54655			0.000113386	1.83384	3.24783e-06	2.23469
Stbd1					0.000510377	1.82947	1.84611e-05	1.82513			0.00100927	1.75092
Tmem184a					0.0132808	1.82899	0.00488091	2.57497
Cuzd1					0.000480337	1.82681	0.0344808	1.79285			0.0170735	1.67056
Adam12	0.000224243	1.69005			0.00237608	1.82628	5.92639e-05	2.66713			0.017698	1.57486
Adcy1					8.67535e-05	1.81347	0.0027544	1.72967	0.00114422	1.59854	0.000640156	1.63802
Sv2a	0.0138038	1.7479			0.00806682	1.81287	0.0064811	1.86586
Pfkfb4					0.000420394	1.81113	7.26965e-05	1.78493			0.00172994	1.53704
Efcab12					0.00745469	1.81					0.00203874	2.53822
Vcan					0.00277148	1.80882					0.0373101	1.52191
Apln	0.002139	1.93784			0.00600924	1.80839	1.04218e-05	3.33637			0.00308643	2.1164	0.00180227	0.542026
Azin1					0.000569073	1.80829	0.000269867	1.60644	0.0105702	1.50435	0.00584927	1.53105
Etv4					1.10349e-05	1.80417	1.91765e-06	2.05524			0.000139072	1.54974
Klhl23					5.02343e-05	1.80324	3.1963e-07	1.69193	0.00138092	1.50457	0.000166943	1.66643
Cdc20					0.0316267	1.80176	0.000348225	2.98014			0.00912103	2.15787	0.0263956	0.604588
Gadd45a					0.00257847	1.80126	0.00619976	2.28777
Gm10390	0.00227548	1.66821			0.00665562	1.79206	0.00494996	1.65176
Enho					0.00498348	1.78933	0.000161195	1.78868
Myl1					2.90885e-10	1.78763	9.06283e-12	1.81359
BC048679	0.00964729	1.56251			0.000380106	1.78247	0.00104593	1.99748
Smad9					0.00159692	1.77139	6.50853e-05	2.05869	0.00937912	1.53824	0.00189817	1.60888
Il17re					0.0130789	1.77069	0.0432381	1.68092	0.00905546	1.72027
AI118078					0.0242883	1.7589	0.0208686	1.50875	0.0499085	1.54229
Tas1r1					0.000366193	1.75763					0.00110887	1.69698
Cdca7					0.0288188	1.75279
Neto2					0.0025939	1.75255	1.87914e-05	1.91217
Prr11					0.00336499	1.75124	0.0235665	2.14336			0.00137811	1.56679
Sypl2					1.06189e-06	1.75084	1.8787e-08	1.73599			2.67608e-06	1.68583
Tspan9					0.000133117	1.74303	0.0118962	1.59304			0.000137083	1.74892
0610038B21Rik					0.016416	1.74214	0.00647613	1.90631
Opn1mw					4.48888e-05	1.7419	5.59199e-05	1.54266			0.000535535	1.72456
Lcn2					0.0137715	1.74128					0.00289734	1.72238
Kcnk1					0.0163733	1.74026	0.000838242	2.21775			0.0365713	1.96993
4930552P12Rik	0.0106782	1.66966			0.00401614	1.73358	0.00168341	1.82818
Pnck					0.000701312	1.73251	8.88793e-05	1.77307	0.00591496	1.51618
Pih1d2					0.0368235	1.73233							0.0415687	1.59372
Myh13					0.000773544	1.73122	0.000465089	1.54839	0.00100343	1.77363
Ccnd1	0.0249037	1.66066			0.0168825	1.73074	8.30214e-10	3.81549			0.0156536	1.77631	2.58903e-06	0.453609
B3galt2					0.0022949	1.72756	0.00522705	1.73225	0.00603729	1.67617	0.0048965	1.63319
Plp2	2.27187e-06	1.52135			3.09503e-05	1.70552	6.05748e-06	1.75863
Pcdhgc5					0.00571686	1.70489					0.000651519	2.10424
AI662270	0.0239675	1.77351			0.0131257	1.70355	0.00797926	1.89432
Lurap1					0.0052196	1.69665			0.0181543	1.54208	0.00715151	1.58309
Xkrx					0.0454884	1.69628					0.0309775	1.88078
Col9a2					0.0219466	1.694
Itgb1bp2					3.39144e-07	1.69368	2.04102e-10	1.67934			1.08118e-06	1.58374
Pgpep1l					0.0147256	1.69187			0.0345519	1.55171	0.0328188	1.5754
Adig					0.00233473	1.68947	0.0185489	1.78756
5930412G12Rik					0.00020606	1.68092	0.000204758	1.75129	0.000295792	1.69458	0.00139922	1.52382
Atp1b4					0.0163405	1.67858	0.00802648	1.71211			0.0495337	1.55858
Fam46b					0.0379914	1.67724	0.0115982	2.56744
1500009L16Rik					0.0167784	1.67343					0.000302129	1.91134
Itga4					0.00102584	1.66452	6.7564e-06	1.66271	0.00286004	1.56224
Bace1					6.94511e-05	1.66015	3.61971e-06	1.5687
Kif26b					0.00116359	1.65685					0.000188976	1.91926
Pemt					0.0200544	1.65311					0.0129689	1.72813
Golm1					0.000221108	1.6521	6.38325e-05	1.5497			0.00030518	1.5813
D17H6S56E-5	1.41137e-05	1.79887			0.00030056	1.65031	2.71102e-06	2.94052			0.00183608	1.54865	0.000256569	0.561233
Slc15a5					0.0264404	1.64392	2.19784e-05	2.08288
Nmrk2					0.00242573	1.64308
Exoc7					2.08758e-05	1.64196	1.45403e-06	1.53079
Stc1					0.0474043	1.63464
Hspb8					5.64363e-06	1.63114	3.50703e-05	1.6141
Adap1					0.00585157	1.63064	0.00917341	1.70074
Rsph1					0.00883494	1.63024					0.000392681	2.02643
Tuba8					3.70239e-05	1.62701					3.55552e-05	1.67865
Ppp1r3c					0.0244466	1.62268	0.0152126	1.71304
Hpdl					0.0101072	1.62024
Sh3kbp1					0.0006937	1.61866	1.32032e-05	1.54501			0.00132018	1.64221
Car9					6.26319e-05	1.61416	0.00030439	1.84202
Prkcd					0.000658032	1.61386	0.00422386	1.55574
Gm5069					0.00284182	1.61277
Ccr2					0.00289864	1.60599	0.010008	1.91021
Hoxa4					0.00835223	1.60174	2.65338e-05	1.88686
Dupd1					0.000405684	1.60087	2.17529e-05	1.71839
Ms4a6d					0.0366809	1.59677	0.000240537	1.84816
Alox5ap					0.0104834	1.59506	0.00703129	1.57456
Mmp19					0.00855982	1.59416	0.0450308	1.63453			0.0101314	1.65056
E030003E18Rik					6.25289e-05	1.59134	2.52795e-05	1.54007
Alg8					0.00200676	1.58966	0.0281369	1.50685
Pdzd7					0.0140142	1.58618	0.00103446	1.66943			0.0151392	1.55163
Serpine1					0.030337	1.58411					0.0032066	2.24064
Aimp2					0.000259436	1.58371	8.52912e-05	1.55035
Tnfaip2					0.00826764	1.58206					0.00531816	1.61842
Aldh1a1					2.23496e-06	1.58125
Prepl					1.16071e-05	1.58112	4.11159e-05	1.60704			5.34863e-05	1.54753
Gm5523					2.66826e-05	1.57968	0.000475116	1.56515
Lum					0.000269886	1.57956
Ncs1					0.000309318	1.57785
Amd2			0.00184577	1.56254	0.00447599	1.57617	0.00105316	1.63236
Mamstr					0.00480734	1.5745			0.0092723	1.52042	0.00814517	1.63863
Rrp12					4.6674e-05	1.57411
Dna2					0.0301184	1.5739	0.03566	1.57941
Amd1			0.00266241	1.54194	0.00354538	1.57074	0.0013822	1.63527
Prkag2					0.0049921	1.57041					7.85981e-05	1.6431
Psat1	0.00899216	1.64057			0.0125569	1.56823	4.38121e-05	3.00307					0.00119616	0.52221
Stk26					0.0428495	1.56762					0.0039113	2.04088
Ola1					2.22903e-05	1.5672	6.50956e-07	1.61675
Dclk1					0.00368559	1.56702
Amot					7.13978e-08	1.56587	8.34005e-08	1.60884			5.25407e-08	1.60925
Fgf5					0.0349032	1.55734	0.014657	1.64426
Exoc3l4					0.0468544	1.55538	0.00301119	2.06902
Golga7b					0.0414208	1.555	0.00284357	1.57513			0.0254274	1.76106
Abhd1					0.00747799	1.55391
Rnf115					0.00356611	1.5539
Col7a1					6.20676e-05	1.55095
Sipa1l1					0.000151683	1.54846					1.31615e-05	1.74427
Mzf1					0.00745028	1.54518			0.00192364	2.00564	0.00713357	1.51452
Alg14					0.00271368	1.54229	6.16647e-05	1.67738
Pthlh	0.00329728	1.72394			0.0126144	1.54007
Atp2b3					8.39171e-07	1.53979
Cacna2d3					0.0342128	1.53919
Acta1					3.45644e-11	1.53764
Txnrd3					4.90941e-05	1.53628
Aldoc	0.00534313	1.6978			0.0446533	1.53546	0.0122599	1.73488
Epb4.1l5					0.00361188	1.53539
Psd3					0.00018172	1.53342
Rrm2	0.0122075	1.64964			0.0305407	1.533	0.000288729	2.74746					0.00623622	0.55797
Neu2					0.000317306	1.53046
Tubb6					0.00120733	1.52999	0.0171885	1.6308
Zfp873					0.0449786	1.52987
Fam169b					0.0486385	1.52882
Atp13a5					0.00718829	1.52833
Npnt					0.000955362	1.52629	0.00495476	1.51584
Ptges3l					1.06822e-05	1.52529
Zdbf2					0.00427476	1.52303			0.000755792	1.99257
Tst					0.000853774	1.52209	0.000112948	1.55802
Lgals1					2.88831e-07	1.51922
Thrsp					0.00933753	1.51869	8.96918e-05	1.67814
6330410L21Rik					0.00347523	1.51024
Pak1					0.00119662	1.50926	2.48636e-06	1.56772
3000002C10Rik					2.7501e-05	1.50876	4.20884e-07	1.56684
Nme1					1.20644e-05	1.50873
Usp14	0.00278489	1.73236	0.0128456	1.65033	0.00886272	1.50716
Kcng4					0.000617227	1.50613
Nabp1					0.0112401	1.50507	0.00118244	1.63486
Frrs1					0.0431526	1.50424	0.0132253	1.51857
Aldh1b1					0.041454	1.50416	0.00663163	1.69667	0.00802498	2.06328	0.0236858	1.52078
Il12a					0.0124473	1.50014
Slc5a3					0.00436935	0.666547			0.0361102	0.567165
Akna					0.000962232	0.666514
Pfkp					0.000256561	0.666401
Nkd1					0.00491641	0.666224	0.0127831	0.638547
Scara3					0.00300968	0.666038
Il11ra1					7.85085e-06	0.666026
H2-T23					0.00273475	0.665851
Lin7a					0.00980084	0.665839
Jam2					4.09844e-07	0.665642	8.28083e-10	0.462856
Bnc2					2.91911e-05	0.665047
Lpcat4					0.00764445	0.664832
Prrx1					8.13523e-07	0.664825	2.67528e-07	0.656222
Rdh5					0.00890415	0.664742	0.0295259	0.637601
Mamdc2					0.0430647	0.664515	0.00379799	0.554008
Galnt15					0.0177533	0.664488	0.0281602	0.651739
Zdhhc12					0.00841098	0.664455
A330023F24Rik					0.0238837	0.66397	0.00596173	0.665484
Hoxa11					0.00254504	0.663963
Olfml3					0.000548463	0.663732
Zc3h6					0.00855531	0.663645	0.000954735	0.65556
Unkl					0.000323058	0.663513
Ankrd39					0.00184182	0.663475	0.00141839	0.627828
Slc8a1					0.0017371	0.663464	8.03433e-05	0.628658
Cdc42ep4					0.000143641	0.66342			0.000225025	0.661332
Pcolce2					0.0292639	0.663401					0.0240341	0.658556
Zfp185					0.0414999	0.663284			0.00661752	0.643722
Enpep					3.31538e-05	0.663087	0.000593249	0.661312
Suv39h1					7.42953e-05	0.66278
Rusc2					0.00014215	0.662076	4.28562e-05	0.66037
1700094D03Rik					0.00788812	0.661712
Vstm4					0.0240202	0.661589
Kiz					9.72366e-09	0.661521	2.4071e-08	0.659837
Slc9a3r2					0.0071379	0.661417	0.00469822	0.623393
B230206H07Rik					0.0113143	0.66111
Rapsn					2.08446e-06	0.660812
Piwil2					0.00472228	0.660665
Rhou					6.29448e-05	0.660404	6.05503e-05	0.645698			0.000196159	0.664793
Gng7					0.000295329	0.6604
Selp					0.0465974	0.660206
Rgs4					0.00337345	0.659828
Plekhg3					9.80745e-05	0.65978	4.3414e-05	0.620643
Alox12					0.0037964	0.659773	0.00161451	0.636335	0.0195692	0.628027
Safb2					2.00678e-05	0.659764
Adamts3					0.00585724	0.659602	0.000653314	0.574726
Slc22a15					0.0144184	0.659491
Avpr1a					0.0311553	0.659389
Gatsl3					0.00763358	0.658948	0.00128825	0.610114	0.0283378	0.655093
Sh3pxd2b					0.0170433	0.658793
Adamtsl4					0.00339132	0.658788
H2-K2					0.0112657	0.658608
Myo1d					0.000491193	0.658153
H2-K1					0.000419247	0.657878
Wfikkn2					0.0001278	0.657835	0.000142984	0.659397
H2-Ea-ps					0.029678	0.65771
Tcea2					5.19707e-05	0.657672
H2-D1					0.000184102	0.657641
Nol4l					0.0276134	0.657037
Rcn3					0.0118338	0.656982
St3gal2					4.95202e-07	0.656646	9.90796e-08	0.626881
Tcea3					5.09963e-08	0.656465	1.26889e-09	0.643009
Creb3l1					0.0174625	0.656444
Dock6					7.00973e-07	0.655854	4.60627e-08	0.561084
Zfp775					2.13238e-05	0.655602	7.07673e-05	0.647517
Bend7					0.00359435	0.655319
Uba7					0.00214678	0.655288
Tgfb3					8.38163e-08	0.655208
Prph					0.0311025	0.655203			0.00296714	0.493729	0.00853829	0.530484
Icosl					0.00147858	0.654993	0.00170539	0.640845
Lbp					0.0168416	0.654902	0.0153605	0.636289
Lzts3					0.00197084	0.654655
Gm10767					0.0369924	0.65465
Prkch					0.000483861	0.654583
Nrbp2					0.00134878	0.654186	1.89931e-05	0.653108
Ftx					0.0115487	0.654181
Rab11fip3					2.54009e-05	0.653668	5.09279e-07	0.598747
Palm					0.000603833	0.653596
Opcml					0.0159969	0.653501	0.011363	0.634471
Tmem119					0.0413018	0.653365
Lfng					0.0129768	0.653364
Zfp108					0.00224029	0.653309	0.000983814	0.629213
Slco2b1					0.00076706	0.653202
Fat4					0.00490098	0.65316	0.00139566	0.607118
Dnaaf2					0.0118282	0.653036
Vipr1					0.0180313	0.652674	0.000152858	0.497351
Irf1					6.03341e-05	0.652311
Slc22a17					0.0410734	0.652013
Plp1					0.000484906	0.652008	0.000516458	0.66604
Ccrl2					0.00114729	0.65195
Syde1					8.85564e-05	0.651875
Grik5					0.000776932	0.651706					0.000337294	0.661441
Ssfa2					3.53336e-08	0.651661
Cdh23					0.0113867	0.651621	0.000642544	0.497186
Tspan8					0.00253535	0.651531	0.00214822	0.627021			0.000883771	0.662278
9330159F19Rik					0.005915	0.651526	0.000623385	0.522823
Tgfbr3					0.000150687	0.65146
Gigyf1					7.70689e-07	0.651298	4.01705e-07	0.633969
Cahm					0.0117206	0.651186			0.00732572	0.635181	0.00173743	0.601046
Lmod2					0.0213091	0.650921
Comp					0.00485296	0.650802	0.000414729	0.550808
Antxr1					0.00235284	0.650748
Acta2					0.0393071	0.650705
Wbp1l					2.03052e-06	0.650537
Ldlrad4					0.000136275	0.650495
Gbp5					0.0490944	0.65041
Anpep					0.00933198	0.650325
Ulk1					6.40155e-08	0.650096
Maged1					4.41958e-06	0.649574
Sema3d					0.016227	0.649514	0.0104326	0.637068
Xdh					0.0144371	0.649511	0.00169921	0.58055
Vezf1					1.21274e-07	0.649267	1.08208e-08	0.618491
Zfp111					9.3152e-05	0.649137
Cxcl12					4.87061e-05	0.649107
Pced1b					0.0322974	0.649102
Apc2			0.0132136	0.598941	0.0218158	0.648886
Pcbp2					0.0147583	0.648735
Lrrc27					0.00698223	0.648683
Prkg2					0.0250177	0.648467	0.00242071	0.54455
Tbc1d17					6.14643e-07	0.648467
Nr1h2					9.7645e-07	0.648336
Ctnnbl1					2.13102e-05	0.64831	1.60226e-05	0.664604
Car4					0.00830721	0.647852
Megf10					0.00832036	0.647556							0.000352227	0.49016
Cbfa2t3					0.000349537	0.647235	3.16373e-05	0.576299
Pard6g					0.00558854	0.647023
Endou					0.0107273	0.646975	0.00496949	0.60412
Rabep2					0.0014998	0.646915
Ift140					0.00573659	0.64686
Arl4d					0.0125671	0.646806	0.000309245	0.48472
9430015G10Rik					0.0019482	0.646533
Foxp2					0.0121652	0.646526
5730480H06Rik					0.0217033	0.646517			0.0111927	0.664681			0.0335873	0.655695
Rdh9					0.0160411	0.646408
Rfx2					0.00141023	0.646105	0.0036955	0.633029
Klhl33					0.0014018	0.645823
Dzank1	0.00548993	0.603542			0.0471877	0.645754	0.0180824	0.620089
Stk19					0.00248451	0.645706
Zfp940	0.00558647	0.619259			0.00974556	0.645664	0.000367254	0.498236			0.0126002	0.662128
Cfap74					0.0203153	0.645477					0.00427276	0.625983
Gm20597					0.0490552	0.645422	0.0256187	0.593968
Vamp5					0.00407716	0.645383
Cyp4f13					0.00160196	0.645055	0.000659219	0.651746
Atf5					1.19232e-07	0.644906							0.000567101	0.644205
9030617O03Rik					2.68002e-06	0.644111
Rtp4					0.000102714	0.643959			0.00623991	0.632422
Tlcd2					0.00492308	0.643843
Itga11					0.0199018	0.643822	0.011536	0.639514
Mmp2					0.000211602	0.643739
Cpxm2					0.00878462	0.643605
Dapk1					0.0380352	0.643451
Cd86					0.0202826	0.643437
Zfp37					0.00522117	0.643331
Rassf9					0.0485663	0.643211
Atp1b1					0.00137757	0.64291	0.00197492	0.643526	8.90485e-05	0.658717
Slc12a9					8.1821e-06	0.64274
Npy1r					0.0211109	0.642316
Thbs2					0.014357	0.642044	0.000807439	0.646919
2810410L24Rik					0.0252484	0.642036	0.0133978	0.656783
Leng9					0.00551324	0.641823					0.000547638	0.628707	0.00809096	0.645995
Adam22					0.0028165	0.641454
Gbp4					0.036024	0.641406
Osr1					0.00232752	0.641134			0.025076	0.617545
Il17rd					2.4246e-05	0.641017
Gcat					0.00719131	0.640918	0.00243878	0.566331
Zfp180					3.29069e-08	0.640525
Pcdhga6					0.0109779	0.640292
Ssc5d					8.16839e-05	0.640165
Zfp94					0.0156019	0.639872
Hilpda					0.0171035	0.639854
Myrip					0.0257685	0.639822
Itga10					0.00924593	0.63974	0.0141407	0.639206	0.0117652	0.654496
Dll1					0.0276601	0.63973					0.0246271	0.615385
Zfp248					0.00739239	0.639687			0.00675353	0.652807
Scn7a					0.000361495	0.639434
Abcb1a					0.00136092	0.639143	0.000139261	0.5451
Scd2					0.00201332	0.638935	0.000886382	0.603686
Vwf					0.000487485	0.638893							6.46521e-06	0.4754
4931402G19Rik					0.0262036	0.638376
Elovl7					0.0286841	0.638303	0.0125548	0.544785
Fgf18					0.0342102	0.638267	0.00466795	0.567227
Rfx1					0.00210868	0.637976
Ccdc173					0.0294902	0.637939					0.0328087	0.586275
Mill2					0.0153157	0.637868			0.00393732	0.63005	0.0020403	0.65272
Rxra					4.72783e-08	0.637847	1.47444e-08	0.631674
Plxdc1			0.00294487	0.665997	0.00301139	0.637749
Srpx					0.00588273	0.637629					0.00199608	0.595482	0.00496487	0.662344
Arrb1					4.50218e-06	0.637391	4.20543e-06	0.597298
Hexim1					2.62479e-07	0.637021
Timeless					0.00142136	0.636824
Ccpg1					3.00337e-06	0.636729	4.10813e-07	0.618253
Rhbdf2					4.38034e-06	0.636718	3.75717e-07	0.590367
Il2ra					0.0439748	0.63669
Pla2g12a					0.000337743	0.636318	0.000129005	0.622143
Sec16b					0.00388923	0.636281
Amhr2					0.00444513	0.636261					0.00144871	0.643913
Elovl6					0.0261468	0.636195
Hid1					0.019871	0.636142	0.0201005	0.633024	0.00626271	0.57321
Zfp128					0.000715325	0.635795
Mtss1l					3.99118e-07	0.635598	1.10037e-06	0.656129
Pfkm					1.6674e-09	0.635572	2.28297e-12	0.603348
Mypop					0.000606701	0.63506
Zfp651					0.000624995	0.634979	1.6846e-05	0.584402
Kcnj11					1.23858e-08	0.634859	6.10644e-08	0.623777
Zfp61					0.0282211	0.634844
Eya2					0.0140076	0.634791
Styk1					0.00450918	0.633883
Bmp1					0.000509105	0.633828
Prx					0.0199622	0.633806	0.0289241	0.618046
Slfn3	0.00218094	0.486149			0.010091	0.633292	0.000640657	0.492663
2610015P09Rik					0.000926925	0.632763
Prox2					0.00310866	0.632493	0.00304919	0.593401
Maf1					2.31834e-08	0.63226	1.56085e-07	0.657768
Hoxb3					0.00592713	0.632217
Tnfrsf19					0.028054	0.632196	0.0046648	0.49914			0.0179723	0.618798
Crispld2					0.000899393	0.632009	0.000745014	0.661328			0.00471347	0.662383
Map2					3.82264e-05	0.631436
H2-Q6					0.00197849	0.631356
Dvl2					0.000780517	0.63134
Pcif1					1.10497e-05	0.63131
Egflam					0.00117149	0.631248
Gcnt2					0.0001863	0.63109
Myh11					5.89055e-05	0.631066	2.84406e-05	0.562
Igflr1					0.0363276	0.631062
Tnc					0.0067162	0.630352			0.00566745	0.646073
Zfp619	0.000279447	0.649576			4.7463e-06	0.630263	5.80093e-05	0.626373
Clcf1					0.0227674	0.630196
Radil					0.019199	0.630193	0.042922	0.660445
Abhd14b					0.00103542	0.630176
Cmpk2					0.00183261	0.630023	0.000448056	0.634546	0.0387357	0.641628
Irx3					0.011189	0.629994					0.0315845	0.648298
Cnnm3					1.39716e-06	0.629845	1.79316e-08	0.555204
Lrp4					5.33499e-06	0.629556
Prrt2					0.0422175	0.629477
Entpd2					0.000175547	0.62946
Gabarap					3.56713e-06	0.629397
Rragb					0.00207504	0.629088	0.00232093	0.608631			0.00516748	0.655689
Tdrkh					0.00339462	0.628961
9330136K24Rik					0.0466391	0.628583
H2-Q2					0.00146032	0.628484					0.0358244	0.653525
Sntb1			0.000691494	0.646307	0.00158471	0.628221	9.43673e-05	0.518453
Bambi					0.00100678	0.627822					0.0180604	0.666169
Ada					0.0251423	0.627102
Fam26e					0.0458912	0.626557
Frmd3					0.0427164	0.626522	0.0447363	0.594202
Sybu					0.018124	0.62651					0.00587852	0.657969
Bcl3					0.0148531	0.626393
Rarres2					5.09092e-05	0.626377
Chodl					9.8925e-06	0.626275			0.00316406	0.634443	0.0101064	0.653129
Nsg1					0.00230551	0.626234					0.00460044	0.591949	0.039511	0.632235
Htr7					0.00582033	0.625996
Dhrs3					0.000281734	0.625967
Rasl12					0.000127352	0.625828	9.70263e-06	0.539231	0.00245854	0.647395
Themis			0.0260026	0.471745	0.0203596	0.625549
Zfp418					0.000308018	0.625457	0.00148735	0.628796
Lrrc2					0.000184997	0.625395	8.17204e-06	0.551305			0.00143319	0.653333
Zbtb49					0.0012251	0.625175
Arhgef26					0.00536833	0.625029
Ahnak					2.32367e-06	0.624367	8.80848e-07	0.629914
Zfp951					0.00190538	0.624198	0.0101912	0.635808
Acad12					4.00944e-06	0.623621	0.000102277	0.620171
Mmrn1					0.00842473	0.623244	0.0115251	0.637828
Pltp					9.92837e-05	0.623233	7.21975e-07	0.549558
Mylk2					4.58818e-06	0.622986	6.18224e-08	0.536759			2.29985e-05	0.615489
Drp2					0.0241068	0.622855
Agtr1a					0.00478789	0.622786							0.000462051	0.664006
Cnn1					0.025263	0.622504
Crebrf					0.000129103	0.622227	0.000216277	0.656427
Aldh2					2.4409e-05	0.621922	4.25475e-07	0.59182
Aim2					0.0168904	0.621487	0.0274854	0.616194
Ntf3			0.0134614	0.650309	0.00434837	0.621431	0.000527647	0.556108
Gas1					0.00193472	0.621304					0.00277196	0.662205
Lepr					0.00120595	0.620527	0.000850935	0.609774
Spag1					0.00835634	0.620492					0.0466621	0.63435
Wisp2					0.0240551	0.62035
Epb4.1l4aos					0.00612392	0.620164	0.0471331	0.660789
Cd83					0.01846	0.620132
Ltbp1					2.79262e-05	0.619678
Col4a4					0.0046775	0.619461
Fam13c					9.96125e-05	0.619247
Ildr2					0.00755542	0.61906
Gk5	0.0123719	0.584306			0.00949645	0.618924
Phc1					2.08098e-07	0.618888	1.74275e-10	0.572839
Ephb3					0.00129008	0.618742					0.00187034	0.584199
Gjb2					0.0471691	0.618734	0.000420422	0.45412
Frmd7					0.0294605	0.618517
Cyp2d22					5.28233e-05	0.616872
Magix					2.28741e-07	0.616445	1.33757e-07	0.623789			2.17154e-05	0.650607
E030030I06Rik					0.00202522	0.616412					0.0120464	0.633622
Ankzf1					3.3219e-05	0.61618
Slc16a2					0.00055461	0.615814			7.80302e-05	0.653083
Acvr2b	0.000894952	0.642629			0.000610143	0.615354	0.00116363	0.606876
Nr1d1					0.000299126	0.614327	2.75846e-05	0.54427
Cercam					0.00197578	0.614254
Wdr45					1.73354e-05	0.614103	5.47826e-06	0.663066
Aoc3					0.00381208	0.614021
Psmb9					0.0229985	0.613875					0.00558479	0.568052
Rhebl1	0.0151508	0.63745			0.00912715	0.613827	0.0067772	0.615669			0.00819378	0.647815
Cacna1h					0.00483799	0.612722	0.024072	0.643912
Uts2r					0.0499612	0.61265
Mterf1a					0.0175098	0.612604
Pygl					0.00538866	0.612583
H2-Q4					7.49506e-05	0.612484					0.00322607	0.666643
Col23a1					0.000317453	0.612398
Kif1a			0.0207757	0.650185	0.0392539	0.611047	0.00768917	0.555204
Pcsk4					0.00271702	0.610811	0.002784	0.640745
Ptafr					0.0238877	0.610573	0.0279995	0.615798
Mmp28					0.0169742	0.610378	0.000483843	0.422168
Ackr4					0.0219527	0.61023
Chst1					0.00264087	0.610219			0.0147974	0.623266			0.00126165	0.580592
Serping1					0.000293533	0.609794
Nlgn2					0.00201282	0.609309
H2-Q10					0.00578818	0.609111
Tspan18			0.00612079	0.649368	0.00249676	0.608829			0.00301913	0.621458			0.00404274	0.580333
Pi16					0.0211752	0.608745	0.0148965	0.555635
Adam33					0.0280268	0.60835			0.0133353	0.661289
Efnb1					0.000151865	0.608242
Riiad1					0.00569824	0.607995	0.000586886	0.493967
Zfp366					0.0298689	0.607981
Pde4b					0.0157135	0.607566	0.0239182	0.632932			0.0257379	0.595337
Lgi2					0.041078	0.607284
P4htm					0.00232513	0.607206
Tfap4					4.08087e-05	0.607136	4.55102e-05	0.552586
Pde4c					0.000170282	0.606499
Pdia5					0.0182882	0.606249
Pik3ip1					0.000523357	0.605812	0.000288511	0.55082			0.000484234	0.635059
Adcy5					2.45171e-05	0.605657	0.000447025	0.653098
Gm19689			0.00386711	0.631942	0.00167136	0.605213	0.00112147	0.574666
Rilpl1					2.23116e-06	0.605078	2.85815e-06	0.632412
Ctxn3					0.0054978	0.605024	0.000126089	0.4874			0.00273075	0.489568
Enpp3			0.00162578	0.6499	0.000648703	0.604869	0.000670559	0.566937
Pax7	0.0119259	0.533152			0.0127341	0.60453
Smpd3					0.0415961	0.604529					0.0437356	0.528	0.0122683	0.545786
Fam184b					0.0310317	0.604509
Stk11					7.33496e-09	0.604497	2.737e-07	0.636477
Tagln					0.000130145	0.60405	0.00231413	0.664768	0.00128513	0.646868	0.00406422	0.663149
Rnf114					6.48624e-06	0.603792	9.61299e-07	0.591678
Ypel3					7.88086e-06	0.603587	1.99131e-05	0.618593			4.40521e-06	0.627475
Olfml2b					0.00368242	0.603148			0.00291125	0.663875	0.0174895	0.640935
Ndufa4l2					0.000191738	0.602985	6.03003e-05	0.654006	0.00187571	0.647016
Colgalt2					0.00163919	0.60263
Reln					0.00183879	0.602353	0.00434139	0.646033
Sulf2					0.000695411	0.602231	0.000926225	0.662376
Mpz					0.0249386	0.60172
Efs					0.00730665	0.601683
Adcy2					3.25747e-06	0.601589					1.8762e-06	0.634775
Klhl34					0.00760205	0.600385	0.00621295	0.511604
Omd					0.0125507	0.600295					0.0175776	0.619692	0.00254151	0.650991
Dhcr24					0.00117099	0.600125	0.00386099	0.632985
Tnk2					3.593e-06	0.599862	1.65192e-05	0.588782
Mical1					0.000774735	0.59845	0.00117237	0.627149
Map3k13	0.0186035	0.63573			0.00646399	0.597991	0.0155572	0.652279
Gm6710					5.92911e-05	0.597694					0.00167282	0.636748
Kif1c					1.45338e-07	0.597334	2.85082e-11	0.541273
Tbc1d1					0.000803077	0.597089	0.00012839	0.563727
Fhit					0.0280172	0.59675
Fam46a					0.00146556	0.596663					0.0442033	0.626864	0.00576511	0.64774
Cytl1					0.0171279	0.59623	0.0114773	0.591554
Gpnmb			0.0021498	0.644165	0.00954596	0.59603	0.00164282	0.663974
Fancb					0.00173126	0.595915	0.000950264	0.578422
Grasp					0.000243216	0.595136
Fam81a					0.039247	0.595093	0.00642482	0.473679
Pdzrn3					2.70765e-05	0.594998	3.69672e-06	0.531268
2310065F04Rik					0.000466657	0.594645	3.74153e-05	0.663068
Masp2					0.0388576	0.593001	0.0271501	0.565353
Pstpip1					0.0212086	0.592985					0.0150774	0.596917
Aff3					0.0229276	0.592059	0.034006	0.647912
Trpv4					0.00777708	0.591972
Casr					0.00137175	0.59188	9.84966e-06	0.426605			0.000600359	0.561415
Sorbs3					4.45046e-08	0.591841	1.33941e-06	0.591038
Csrp2					0.00306719	0.591709			0.00458876	0.587507	0.0109058	0.638698
Clec3b					0.00078395	0.590948					0.00160658	0.613113
Cacnb2					0.0228112	0.590729	0.0172141	0.533505	0.00143075	0.534886
Gli1					0.000367837	0.590487	0.000187801	0.535118	0.000851679	0.612231
Card10					0.000169417	0.589607	0.000368144	0.597124
Eln					0.000942789	0.588995
Smim1					0.000398331	0.588967	0.000465761	0.557705			0.00946958	0.65003
Nupr1					0.00192066	0.58826			0.00095709	0.634378	0.00308294	0.517129
Dhh					0.0486541	0.586224	0.00839901	0.41428
Scara5					0.000360487	0.586034					0.00886905	0.622183
Plxnb1			0.00317967	0.599713	0.0021605	0.585825
Rnd2					0.00492594	0.585289			0.00395933	0.608041
Col11a1					0.00505892	0.585131	8.08338e-05	0.580298
Rps6ka5					1.47973e-05	0.585103	0.000502904	0.661449			0.00455573	0.662552
Svep1					7.25246e-05	0.584807					0.0379656	0.650976	0.000366197	0.646927
Ssu2					0.0487718	0.583656
Trim62					0.0402662	0.583364	0.0309179	0.570819
H2-Eb1					4.98233e-05	0.583234					0.0371454	0.565094
Retn					0.0329445	0.583126					0.0146158	0.629447
Gm26705					0.0136926	0.582523	0.0179193	0.590215
Tmem140					0.00504767	0.581831			0.0152646	0.632948	0.00189244	0.534192
4930577N17Rik					0.00491054	0.581613
Tnmd					0.00150022	0.581584	0.000267053	0.634012	0.0473862	0.657439
Tsga10					0.00014408	0.581358					4.19501e-05	0.588791
Eps8l2					0.000507965	0.581116	5.06356e-05	0.574788
Tmem150c					0.0418372	0.580615			0.0257777	0.52729			0.000896543	0.42545
Gm20743					0.00178422	0.579139	0.00610986	0.649241
Siglech					0.031189	0.578201	1.22788e-06	0.0347239
Gfra1					0.000277697	0.577987					0.0186415	0.632959
Zfp46					0.000307123	0.577462	0.000641462	0.634069
Myo7a					0.000177726	0.577435	9.99828e-05	0.562198
Tmco4	0.000205168	0.604338			0.000354525	0.577057	2.47324e-05	0.554461
Sap18					0.0235668	0.576814			0.0195114	0.603186	0.0336105	0.59523
Gdpd3					0.00376033	0.57679	0.0042675	0.659853
Cdkn1c					1.03426e-05	0.57541					3.83372e-05	0.590057	0.000160594	0.442386
Mbp					0.027424	0.575271
Acvr1					7.78612e-06	0.573434	1.39915e-05	0.559905			0.000580815	0.636555
Pink1					1.07643e-08	0.573097	1.87957e-08	0.571544			2.2506e-06	0.64856
Hey2					0.0490605	0.572412			0.00673928	0.512602
Hrct1			0.00173371	0.623318	0.000734454	0.571636
Clec10a					0.00994377	0.571448	0.00136271	0.352231
Cldn1					0.00393915	0.570903	0.00336796	0.543786
Serpinf1					3.46644e-05	0.570897					0.0226413	0.657865
Lsm6					0.0323222	0.570141	0.0490278	0.608061
Tmc4					0.0388301	0.569497	0.0373148	0.563162
Kcnt2					0.0431319	0.569194			0.0291425	0.60644
Mfsd7c					0.0458495	0.568785	0.015198	0.526957
Tgfbi					0.000391757	0.568725	0.00255758	0.659483			0.0477739	0.65075
Zbed5					0.0242344	0.568689			0.0091519	0.570421
Ifi30					0.00015365	0.568581
Pln					5.3796e-05	0.56721	0.00055265	0.641621	0.00426563	0.618297	0.0200071	0.601874
Dleu2					0.00408949	0.566778					0.00012667	0.592963
Ccdc3					0.00191347	0.566463	2.21789e-05	0.607083			0.0391078	0.610752
Uaca					2.80463e-09	0.566008	2.89613e-11	0.559033			2.9363e-06	0.653366
Tmem200b					0.0108157	0.56591							0.000837305	0.511425
Apcdd1					0.00360108	0.565667					0.0015153	0.576731
Acbd4					1.23377e-06	0.565443	5.6783e-07	0.57455			0.000576233	0.655614
Syt7					0.00122785	0.565152	0.00147796	0.507941	0.00507847	0.618068	0.0124674	0.636743
Oas1b					0.0230129	0.564479	0.010003	0.636029
Col6a6					0.00535146	0.564089					0.0209316	0.608532
Tcf15					0.00271144	0.563783	0.00369574	0.610037
Fam174b					0.0179995	0.563759	0.003368	0.5421
Zfp658					0.0423307	0.563724			0.0066521	0.637112
Aebp1					3.50334e-06	0.563617	4.7883e-08	0.591762	0.000807049	0.660163
Sdr42e1					0.017744	0.561792
Pttg1					0.00157744	0.560221	0.00707184	0.570584			0.00582371	0.644691
Scx					0.00089996	0.560188	0.00233535	0.600438			0.00983631	0.580198
Tnnt1					0.014972	0.559796					0.0297011	0.617351
Hoxd9					0.0219859	0.559714	0.0180124	0.606167
Gbp2b					0.00227677	0.559084			0.014839	0.62133	0.0056887	0.570634
Rab11b					0.0460575	0.558962
Fbln1					0.00358404	0.558904	0.00412828	0.561277
Itih2	0.00696358	0.604641	0.0141934	0.585273	0.00669032	0.558808
Dpep1					0.000107409	0.557709					0.00882765	0.588686
Shpk					0.0108969	0.556598			0.00773458	0.495869	0.0441905	0.600255
Vtn					4.06816e-07	0.55639			0.000488784	0.657456
Btbd11					0.00117047	0.556341	0.0035857	0.474126
Nfatc4					0.00700309	0.556031	0.0036441	0.557532	0.00301489	0.596448	0.00266033	0.628533
Angptl1					0.000391552	0.555351	0.00148416	0.663902	0.00277519	0.607462	0.010059	0.580905
Asb2					2.14356e-05	0.55524	2.5026e-07	0.496435	0.00898899	0.664599	0.000650728	0.595292
Fam181b					0.0464331	0.554928					0.0092936	0.462843	0.00464031	0.401869
Ap1s3					0.00497802	0.554917	0.00442524	0.619319
Cybrd1					0.048371	0.554759
Zfp773					0.00778077	0.554476	0.00102224	0.442708
Car11					0.00016954	0.554237	0.000110052	0.561179
Amigo3					0.00126909	0.55408	0.000148039	0.516893	0.00532	0.599508	0.00663406	0.660417
Rab10os					0.00025778	0.553644	6.75098e-05	0.555389
Tesc					0.00514666	0.552473	0.00167564	0.495011	0.00794459	0.53546	0.0271467	0.579236
Lppr2					0.00845117	0.551769	0.0147139	0.596798
C3					0.000499069	0.551004
Bmper					0.0117447	0.550395			0.0224609	0.62671	0.0237703	0.602144
Mamld1			0.00307766	0.616134	0.0004804	0.550261	0.000594989	0.585961
Acrbp					0.000542324	0.550087			0.0341472	0.634135	0.00294694	0.561691
Gm14322	0.00238705	0.595186			0.00117325	0.549555	0.00096474	0.544875			0.00332062	0.650791
Fads2					0.00324352	0.54951			0.000107064	0.58526	0.00873436	0.60556
Syp					0.00746497	0.548925	0.0126934	0.588028			0.00776264	0.595732
H2-Ab1					0.000328071	0.547538
E130102H24Rik					0.0141181	0.547384	0.00405304	0.496926
Smtnl1					0.00121504	0.546222	0.000253893	0.44723	0.000353307	0.62445	0.000926912	0.639544
Ankrd23					2.43515e-07	0.546163	1.81726e-07	0.503627			2.82995e-05	0.633168
Foxo4					2.50007e-10	0.546044	3.12318e-09	0.554125			2.37968e-08	0.634302
Abat					0.000710256	0.545557			0.00190614	0.584118
Rgs7bp					0.00303844	0.545219	0.00405549	0.568157			0.000119895	0.601064
Fmod					0.000450965	0.545131	0.000560708	0.603196
Gas2					0.00223296	0.545108					0.00671794	0.599769
Cadm4					0.000979828	0.544808	0.0057119	0.623542			0.000902007	0.663525
Pnmt					0.00239754	0.543702	0.000808071	0.456795	0.0290947	0.632757
Nos1					0.00216523	0.542819	0.000167115	0.461888	0.00663927	0.666433
Izumo4					0.00317346	0.542152	0.00964688	0.665161
Fam19a5	0.00052726	0.621931			3.18212e-05	0.541116	2.01104e-05	0.508911			0.000905393	0.664336
Zfp184	0.00146524	0.298694			0.0171945	0.540895
Col4a5					0.0128535	0.540497					0.0107278	0.510643
4933412E12Rik					0.0137805	0.540452					0.0495587	0.545266	0.0446272	0.403717
Fbxo32					0.0122736	0.540289	0.00782904	0.536712			0.0138377	0.564877
Cacna1g					0.0134999	0.540115	0.046147	0.64626
Irf4					0.0201885	0.540067
Bhlhe40					0.000623338	0.539546	0.00112469	0.605936
2900041M22Rik					0.0299616	0.538237			0.0224545	0.590735
Asb11					2.97082e-07	0.537971	3.70466e-08	0.538728			3.89834e-05	0.599414
Usp11					1.7231e-05	0.537924	0.000590756	0.594992			0.00321977	0.660746
Ramp1					8.16689e-06	0.537276	2.88109e-05	0.583288			0.000446676	0.619998
Itgb4					2.40306e-05	0.536343	2.5111e-05	0.520165			0.00114854	0.666449
Gsn					1.01861e-05	0.536147	0.000101657	0.617849			0.0101272	0.624532
Pfas					3.57878e-07	0.534822	1.33086e-07	0.528079
Dgkg	0.00338336	0.623988			0.0137088	0.534528					0.0443733	0.542003
Trpm3			0.0211692	0.586365	0.00936598	0.534359
Lrrc3	0.0402312	0.666174			0.0127335	0.53304					0.0464973	0.612718
Coch					0.0466812	0.53291
Rspo3					0.0479752	0.532831					0.0253797	0.511205
Ggt5					0.000661628	0.532037	0.00585829	0.647741			0.00364191	0.624001
Wisp1					0.00797133	0.531861			0.0102024	0.568584	0.046769	0.652571
Vit					0.00844706	0.53168	0.00291121	0.500123
Tnfrsf14					0.0151619	0.531583
Atl1					0.00244329	0.531345					0.0332186	0.651483
Pde1a					0.0112869	0.531299	0.0217172	0.631513	0.0110225	0.588032
C1qtnf1					9.91772e-05	0.529626			0.00328235	0.620718	0.0115605	0.611412
Foxc1					0.000371255	0.529192			0.0316495	0.614665			0.00653185	0.630608
2310081J21Rik					0.00318014	0.529132	0.00863458	0.640764			0.00204611	0.561578
Kera					0.00199321	0.528523	0.000864121	0.581062	0.00579016	0.609024	0.0496159	0.601559
Mxi1					0.000165141	0.527905	0.000216652	0.551732	0.0174397	0.617612	0.00162612	0.604249
Ccdc80					0.000388409	0.527454			0.000436466	0.601245	0.000526875	0.568755
Glt8d2					0.00229439	0.527267					0.00543388	0.441306
Myh2					0.0158469	0.52699	0.0060759	0.456143	0.000470389	0.528015
Itpr3					0.000254584	0.526655	0.000848993	0.628947
Gpm6a					0.00865239	0.52622	0.00829577	0.533338			0.0370686	0.63445
Ogn					0.000271261	0.526185			0.0245596	0.660163	0.00625302	0.512819	0.000594619	0.656095
Smad6					0.000629539	0.526083			0.00121682	0.618682			0.00158422	0.650965
Plekha7	0.0273561	0.627389	0.0361038	0.632904	0.00481131	0.524161	0.0365572	0.605767
Abca1					3.50561e-06	0.523735					0.000461458	0.563663
Plcd3					0.00085248	0.523656	0.00254451	0.535496			0.00125956	0.59988
Tmem191c					0.00493973	0.522927					0.0169593	0.464127
Prr3			0.00921313	0.661361	0.00124381	0.52249
Kcna1					0.00254775	0.522444	0.00397818	0.495923
Ntrk2					4.14985e-06	0.522254			0.00310065	0.645906	0.00284043	0.544904
Tmeff2					0.010564	0.522034	0.0443505	0.633729
Ppp1r14a			0.00539131	0.594554	0.00461003	0.521675	0.00861372	0.601266
Col1a1					0.000142541	0.520258			0.0418289	0.659471
Garnl3					0.0014151	0.520038					0.0347412	0.545005	0.0162332	0.571948
Gm590	0.014529	0.64033			0.00207891	0.519664	0.00770541	0.549761
Sctr					3.39239e-05	0.519635	6.71363e-06	0.456953	0.00152612	0.660286	0.000280809	0.557843
Col1a2					9.11122e-05	0.517688			0.0299972	0.664253	0.0307039	0.560512
Panx1					3.62619e-05	0.516664	0.000176798	0.567614	0.00846085	0.651844	0.000265141	0.553923
Lincppara					0.0227811	0.516546	0.0180207	0.454523
Cchcr1					0.000593779	0.516005			0.00582629	0.627639	0.00804084	0.612569	0.00510652	0.593289
3110070M22Rik					0.00376644	0.515648
Fam53b					1.26743e-05	0.515482	1.96163e-05	0.523733	5.86185e-05	0.664507
Peg13					2.22384e-08	0.515059	1.5132e-07	0.58816			1.60589e-06	0.601141
Cfh					4.28997e-05	0.514879					0.00785808	0.55977
Matn4					0.00750302	0.514156	0.00874087	0.540032	0.00599471	0.581122	0.0279735	0.533534
Cma1					0.00511158	0.513701			0.0434552	0.630146			0.046857	0.633469
Sox10					0.0321378	0.512624	0.0332771	0.592221
Pdgfrl					0.000262476	0.512237			0.00714796	0.641118	0.0162477	0.58404
Dynlt1a					0.00443806	0.511121			0.0121593	0.531104
Apoe					9.68275e-06	0.510678					0.00860582	0.592488	0.000135782	0.654875
Pnrc1					0.000353624	0.510628	0.000355436	0.530667			0.000534981	0.571887
Ly6c2					0.00697474	0.510063	0.00436923	0.453944	0.00168097	0.546276	0.0245487	0.559419
Fam198a					0.000992799	0.509958	0.000157349	0.548868			0.0287746	0.494675
Lypd6	0.00489242	0.600548			0.00134937	0.509514					0.0241734	0.633261
Rgag4					0.0197848	0.509406			0.00334527	0.528445	0.0115118	0.527915
Cpz					0.0443124	0.509348
B3gnt3					0.00422749	0.508843	0.0449117	0.630023	0.0166726	0.592261
Lvrn					0.00146552	0.508684							3.97097e-05	0.581717
Dapp1					0.000400743	0.50807	0.000136306	0.59574	0.0124283	0.616671
Mpzl2					0.0313894	0.506905
Tpsab1					0.0116603	0.506823			0.000828188	0.465541			0.0161209	0.610702
Tmem178b			0.00659038	0.628551	0.00140848	0.506738	0.013663	0.653204
Otub2					0.000171961	0.506543	0.000193554	0.540142	0.00290639	0.64464	0.0014586	0.544553
Six2					0.000129978	0.506312					0.000956181	0.639715
Pde1c			0.0473201	0.609752	0.0282429	0.505793
4930556M19Rik					5.18039e-05	0.504297	0.000330126	0.528285	3.2868e-05	0.603341	0.000504684	0.538773
Hoxb4					0.000184653	0.503611	0.000332604	0.517888
Fgf7					0.000190433	0.502553	0.000246652	0.543606
Adra2b					7.14345e-05	0.500513			0.0126943	0.595614
Dnase1l2					0.0246841	0.49825			0.00652182	0.51988	0.0149771	0.469388
Gm12250					0.00815192	0.496708			0.0453747	0.410853	0.0428689	0.442957
Myoc					0.000600289	0.496415	0.00135321	0.515001	0.00425886	0.602944	0.020669	0.579288
Aatk			0.000391895	0.639217	8.41015e-06	0.496336	0.000275256	0.569508	0.000380597	0.663958
Ephb6					0.00288745	0.495928	0.0279107	0.630076	0.0470306	0.663831
Dusp26					1.3932e-08	0.495682	4.94178e-08	0.494803			2.12726e-06	0.583252
Ccbe1					0.00474863	0.495576					0.0397013	0.593139
Tpsb2					0.0200002	0.495086	0.0474151	0.557451
Chad					0.001263	0.494038	0.000220049	0.426584
Gm11944	0.0154207	0.407122			0.0140518	0.494026	0.0132036	0.4401
2310008N11Rik					8.07766e-06	0.492484	7.23287e-08	0.368144			0.0424674	0.648114
Wif1					0.000643789	0.491728	5.93988e-05	0.452116
Itgb5					9.70257e-09	0.491432	2.74419e-09	0.509154			1.60647e-07	0.544852
Mgat3					0.00636985	0.490988	0.010203	0.569508	0.0172135	0.59924	0.00173223	0.514397
Grrp1					0.000633847	0.490049					0.00166512	0.644697
Dlk1					0.00307386	0.489887
Gm10052					0.0480867	0.489787
Ace					8.16347e-06	0.489098			0.000792052	0.614638	0.00521848	0.534061
Cpxm1					0.00040208	0.488807	0.00110961	0.639845	0.0241885	0.576363	0.00302062	0.522407
Mcpt4					0.000262834	0.487922			0.00157142	0.559693			0.000967819	0.578372
Clmn					0.000144699	0.487542	0.000444867	0.503747			0.00183427	0.599176
Tnfrsf25					0.0321844	0.48687			0.0157627	0.449575			0.0192445	0.609422
Mkx					0.00132021	0.486756	0.000221529	0.479952
Kcnk5					0.0192117	0.486214	0.0186418	0.550898	0.0478969	0.5491	0.0128036	0.465505
Pnp2					0.0152242	0.483332							0.0102732	0.395135
B130024G19Rik					0.011564	0.483023					0.00862835	0.483224
Tk1					0.000186501	0.482624	0.000542653	0.625834	0.000853301	0.598375	0.00310838	0.609528
Sipa1l2					8.96877e-09	0.479672	1.92609e-07	0.477511	3.13433e-06	0.606233	0.00160579	0.607421
Sec14l2					0.0441678	0.478602
Chrdl1					3.27067e-05	0.475251			0.00142887	0.61082	0.0060567	0.499258
Plekha4					0.00236802	0.475002	0.0202459	0.618618	0.000583018	0.619024
Ptn					0.00178923	0.474701	0.000999635	0.476662	0.0149727	0.650153	0.0297472	0.596515
Sfrp5					0.000227698	0.47406	0.00104279	0.503016
Pla2g5	0.0343165	0.643429			0.00572623	0.473765	0.0038208	0.554376			0.0264412	0.456572
Sdc1					1.92908e-05	0.473734	1.17392e-05	0.42367	0.000229356	0.592413	0.013392	0.661705
Pla2g2d					0.0203303	0.473255	0.00596066	0.347794	0.00143987	0.604064	0.00684192	0.537061
Fam83d					0.00443454	0.473083
Slc6a2	0.0232971	0.561188			0.00602546	0.472205	0.00136023	0.371949
Rtp3					0.00158004	0.471757			0.00262186	0.496847	0.00940425	0.569225	0.0373354	0.517315
Htra3					1.98077e-05	0.470385	0.00037884	0.536575			0.00155832	0.556759
Slc26a10					0.00107746	0.470207					0.0242581	0.50976	0.0386471	0.546165
Pcdhga10			0.00525494	0.426487	0.0112041	0.468664
Pcdhgb7					3.31976e-05	0.468261			0.0134537	0.566021	0.00519252	0.504067	0.00355066	0.554542
Thsd4					0.0055487	0.468197
Apol6					5.56928e-05	0.467884	4.0982e-05	0.478418	6.77729e-05	0.599299	0.000210866	0.579548
Mylip					1.3056e-05	0.465427	0.00172737	0.624184			0.00018015	0.594489
Snurf					0.014812	0.464129
Gm1987					0.000459003	0.463888	0.000119738	0.398545	0.000583495	0.606507	0.00851531	0.609168
Ccl21a					0.000458919	0.463875	0.000119734	0.398543	0.000583407	0.606492	0.00851536	0.609156
Clec7a					0.0463244	0.463214
Gjc3					0.00212307	0.4632	0.00543416	0.520668	0.0278603	0.640747	0.00152136	0.544601
Tyms					0.0392204	0.462412			0.0203369	0.43892
Cyr61					0.0271354	0.462289			0.0181599	0.609758	0.0219262	0.456868
Dusp18					0.0185407	0.461405	0.0044123	0.326115	0.00126688	0.417804	0.0138625	0.548124
Slc24a3					6.14189e-05	0.461016	0.000526907	0.576386	0.00306927	0.573177	0.00156928	0.604286
Stk32c					0.0351964	0.458091	0.00204634	1.81392	0.0222481	0.402916	0.0304916	0.409041	1.07304e-05	0.252541
Maneal	0.00468688	0.631636			1.59912e-05	0.457046	2.56506e-05	0.518127			0.0235758	0.626511
Cbx7	5.29935e-06	0.63781			2.78455e-09	0.456928	5.6669e-09	0.472816			1.40262e-05	0.591839
Gna14					0.000785829	0.456869			0.00353714	0.5267	0.034502	0.528689
Clstn3					0.000419645	0.456855	0.000677927	0.533501	0.00491159	0.561406
Cda					0.00151043	0.456643	0.00303236	0.520614	0.000334443	0.448803	0.00849781	0.417051
Hrk	0.0122509	0.524706			0.0213029	0.455126
Ephb2					0.00456841	0.455023	0.0427569	0.641793
Noxo1					0.0103607	0.452164	0.00863215	0.613041
Tap1					0.000268554	0.448005			0.0285454	0.557475	0.0137125	0.537839
Avil					0.00153062	0.447885	0.00103936	0.430386			0.0113725	0.498395
Bri3					1.39068e-05	0.44726	6.43777e-06	0.436071	0.000923294	0.607489	0.000195779	0.619276
Ifi205					0.00190372	0.446307			0.0372978	0.489742	0.0105656	0.406849	0.000211546	0.436973
Ccl27a					0.0215231	0.444548
Dgkb			0.0285607	0.657339	0.00485988	0.444436	0.00433138	0.533765	0.015896	0.573424
Zfp647	0.0142205	0.566849	0.0178617	0.553753	0.0017706	0.443406	0.000737364	0.413876
Zfp618					0.0185162	0.442596
Penk					0.000193701	0.442396	0.0100197	0.664012	0.0321516	0.612122	0.00800434	0.584837	0.0112057	0.666245
Gm10069			0.0196174	0.477164	0.00712499	0.441456	0.0106187	0.419974
Fgfr4					7.73033e-05	0.440741			0.000305246	0.6238	0.000207793	0.491277	0.000582431	0.541506
Serpina3c					0.0367313	0.440208
Bdh2					0.0270094	0.440088	0.0225299	0.510396
Myl4					0.000451683	0.439223	0.000734693	0.48947	0.0154681	0.60985	0.00231735	0.549381
Kcnj14					0.00461499	0.439044							0.0415357	0.482791
Egfl6					0.0174737	0.436723	0.0325352	0.528964			0.0469313	0.552578
Kcna2	0.0028409	0.572396			6.5338e-05	0.436581	0.000204989	0.502024			0.000380718	0.5375
Mfap4					0.000194506	0.433775	0.00909325	0.62317	0.00191882	0.528231	0.0170141	0.483255
Mb					1.19544e-06	0.433297	2.46855e-06	0.48595	5.33256e-06	0.526369	1.8937e-07	0.49216
Igfals					0.0129095	0.43296					0.0172877	0.470465
1700029J07Rik	0.00379527	0.621217			0.000808934	0.432896					0.0216951	0.569869
Adamtsl2					0.00114704	0.427805			0.0169538	0.486459	0.0109512	0.383683	0.00301789	0.521711
Rgs11					0.0322804	0.425879
Edn3					0.00260605	0.425851			0.0496644	0.485094			0.0201774	0.493454
Tnnt2					4.02091e-05	0.424734			0.000390159	0.510008	0.020742	0.505958	0.00817509	0.424988
Pou3f1			0.0389072	0.588153	0.00134275	0.424633
Syt3	0.000748003	0.622313			4.1119e-06	0.423091	5.44147e-06	0.406725			0.00251441	0.52482
Bmf					0.00100815	0.422584	0.0151074	0.558312	0.0441378	0.532687	0.0133441	0.518449
Sytl2					0.000266676	0.420892			1.1554e-05	0.581764	0.00117489	0.421149	0.000465964	0.620074
Sfrp1					5.74185e-06	0.419507			0.00581752	0.61249	0.000372616	0.419247	0.000250191	0.554127
AI429214					0.0150833	0.419458			0.0160994	0.402728			0.0208326	0.496741
Cilp2	0.00330974	0.630018			5.41611e-05	0.418773	4.47581e-06	0.435951			0.0308215	0.527255
Egfl8					0.000103009	0.417976	0.00972357	0.61329	6.62569e-06	0.355513	0.0156758	0.482471
Lrrc17					0.00164334	0.416653			0.0197883	0.497028	0.00145939	0.445698	0.00290962	0.471034
Hapln3					0.0234809	0.416544			0.0205504	0.467762
Ntng1					0.0128493	0.415126			0.00203555	0.387783	0.0154676	0.475871
Pcdhb22					0.00551245	0.412456							0.0063659	0.457593
Adamts8			0.0233112	0.575487	0.00423878	0.411194	0.00122362	0.364328	0.00732921	0.557352
1700012D14Rik			0.00146819	0.558262	0.00142667	0.410706
Gdf10					0.00106399	0.408986	0.0447046	0.661489	0.0398121	0.563998	0.00490846	0.496171	0.0236139	0.61828
Mettl24			0.0280328	0.55683	0.00799922	0.408648	0.0141395	0.419407
C920025E04Rik					0.00541816	0.407096	0.0221968	0.567569			0.020121	0.449129
Gm20219					0.0104429	0.404156			0.0462135	0.589139	0.00164477	0.450913
Ppl	0.0197358	0.663146			6.43223e-05	0.402637			0.0224166	0.607161	0.00135633	0.412388	0.00180587	0.577241
Adamts15					0.00136431	0.399804	0.00977416	0.562547	0.0336101	0.60665	0.0194435	0.518316
Clec18a	0.0243048	0.411587			0.0227412	0.398227	0.0185997	0.490303
Pik3ap1					0.0125608	0.396018			0.00866583	0.403233	0.0487927	0.479244	0.0173351	0.377793
Flrt3					9.052e-05	0.395673	0.00343323	0.603904	0.00507578	0.463518
0610043K17Rik			0.0133735	0.510923	0.0066265	0.394827	0.0046945	0.544511
Cpne7					0.00651375	0.393151	0.0192799	0.519713	0.0282204	0.491498	0.0190843	0.490228
Mboat2					0.0028874	0.392786	0.0436155	0.629356	0.00119919	0.370598	0.00986573	0.420813
Gpx3	0.00083148	0.57036			7.68228e-06	0.390132	2.22534e-05	0.430456			5.2968e-06	0.462841
Gadd45b					0.00829742	0.390035	0.0254719	0.436519	0.00926751	0.5239	0.0446107	0.508229
C1rb	0.000762171	0.603736			9.10909e-05	0.385889	0.00552603	0.664771	0.0474966	0.639168	0.0118993	0.502147	0.0240243	0.580484
Rsl1					0.00376921	0.384249	0.00886048	0.486224
C7					0.000477076	0.377219	0.00439068	0.539231	0.00222689	0.489657	0.00162127	0.38737
H2-Q5					0.000801195	0.375377					0.0127716	0.432123	0.0228509	0.511156
Art5	7.83114e-05	0.613578			3.66012e-07	0.373572	1.98288e-06	0.425843	0.00131593	0.608841	1.13553e-05	0.434185
Spinkl					0.0155648	0.373342			0.00214048	0.40994			0.026094	0.479072
Pllp					0.00463467	0.371792	0.00778875	0.453362	0.0347814	0.502599	0.00113078	0.451409
Tstd1					0.0464593	0.370271			0.0441412	0.364282
1500015O10Rik					0.00254881	0.370162	0.0215341	0.614905			0.0330502	0.404905
Lamc3					0.000218089	0.369125	0.00463645	0.556673	0.0138972	0.547001	0.00202515	0.31548
Nmb					0.000243046	0.368099	0.0499841	0.627187	0.00195104	0.482399	0.00479835	0.433606
Emilin3	0.00757689	0.488296	0.0337645	0.558426	0.000915042	0.366409
Pi15					0.000529779	0.36399	0.0447305	0.665127	0.00143902	0.5065	0.00277127	0.442042	0.00811122	0.54725
Pmepa1	1.8156e-06	0.558137			2.10766e-09	0.363328	8.47161e-09	0.381495	0.000368834	0.650965	5.95676e-06	0.406334
Srebf1	0.000168932	0.505301			4.17501e-06	0.360438	3.4587e-06	0.358427			5.69881e-05	0.531974
Gstm6					0.019304	0.360418
Mst1r					0.0121128	0.360224
Fxyd6	0.00042575	0.641131			2.51473e-08	0.353595	2.02985e-08	0.32578	0.000246917	0.551517	0.000131453	0.497009
Flrt1	0.00371676	0.500366	0.0136127	0.617307	0.000307805	0.34894	0.000117278	0.30738			0.00402673	0.565262
Fa2h					0.00566105	0.34882			0.0176289	0.466223
Gldn	0.0148122	0.595498	0.0117417	0.626917	0.000363776	0.342008	0.00108398	0.432297	0.0141953	0.574322	0.00249436	0.54554
Fst	0.0489514	0.646471			0.000777517	0.340102	0.00167468	0.442292	0.00847917	0.52609	0.00498227	0.378855
4933415F23Rik					0.0036288	0.33826	0.0107875	0.492207	0.0160735	0.405822
Klhl38	0.041556	0.661539			0.000179983	0.338097	9.82704e-05	0.360159	0.0288615	0.511077	0.00380248	0.453021
5930438M14Rik					0.00411072	0.337696	0.0109941	0.378126	0.0337216	0.546301
Mttp	2.33696e-05	0.615536			3.59975e-08	0.330354	5.0914e-09	0.347483	0.000504515	0.536693	5.88944e-05	0.392529
Gprasp2					0.00442029	0.326064	0.012074	0.48492	0.0223254	0.460519	0.0128888	0.459144
S100b					0.00106489	0.320915	0.0387264	0.616508	0.00103529	0.326264	0.000940374	0.354934	0.0195436	0.520538
Lgals6			0.00759924	0.21172	0.0135623	0.312584
Gm12216	0.02837	0.394443			0.0140901	0.31134					0.036997	0.295687
Nrn1l					0.0376911	0.310112
Lilra5					0.00110307	0.301804			0.00144936	0.341473			0.000620818	0.256055
Irs3					0.00559182	0.298279			0.0153116	0.45269			0.0142578	0.424079
Lsamp					0.00262653	0.293801	0.0453671	0.536311	0.0031215	0.388705	0.00984887	0.334302
Gkn3					0.0095309	0.292581			0.0119778	0.34472
Zfp239	0.000437806	0.390205			0.000149469	0.291765	0.000751556	0.448271			0.0211635	0.42991
Rergl					0.00165379	0.291044	0.00119819	0.338753	0.0412417	0.454587	0.0232199	0.330838
Gm20257					0.00373038	0.284098			0.00159587	0.274726	0.0451689	0.407959
Tgtp1					0.0080756	0.283425
Mag					0.00270036	0.274705			0.0250202	0.373791			0.0352868	0.413406
S100a7a					0.0181458	0.270482	0.0450962	0.371009
Tmem100	0.00388967	0.643456			1.11791e-07	0.268403	0.000386221	0.38339	0.000549592	0.417127	0.00271465	0.274318
Dkk3	0.00160824	0.546108			5.12711e-06	0.266494	5.20167e-06	0.298677	0.000732286	0.487987	2.44386e-06	0.265458
Smim5	0.048065	0.568869			0.00101349	0.250691	0.00675141	0.395964	0.0336389	0.440683	0.0153017	0.353525
Gpr37l1					0.0098907	0.249378	0.0366357	0.413657
Chac1					0.0330572	0.24807					0.0380033	0.342775	0.0359535	0.487443
Dio3os	0.0452531	0.454459			0.000816649	0.243028	0.0118916	0.465835
Ddah1	2.76758e-06	0.527404			3.7521e-13	0.236349	1.53956e-10	0.319131	0.000118395	0.448137	7.99799e-07	0.275367
Inmt					2.57148e-05	0.229377	0.00015468	0.308942	0.0210682	0.37842	0.000697753	0.326741
Prima1					0.00082817	0.228265	0.0021348	0.294649	0.013619	0.417232	0.000375205	0.228085
Gm2176	0.0436959	0.539539			0.000636115	0.216514	0.000377388	0.167197	0.0144551	0.401295	0.000594157	0.256885
Mir8111	0.00352153	0.105959	0.00111619	0.0937631	0.00990948	0.215949	0.00266677	0.15262
Cox6b2					0.00547437	0.209548			0.0016936	0.234883	0.001555	0.156117
Apoc1					0.0197611	0.192811	0.0125558	0.176809
Sap25			0.00890934	0.125796	0.0149489	0.18616
Ccl19	0.0358636	0.372411			0.00278919	0.146441	0.00179302	0.103822			0.00118108	0.126586
Igfn1	0.000481665	0.426376	0.0336693	0.594033	1.17152e-06	0.0942341	1.03008e-06	0.0833239	1.22159e-05	0.221012	0.00328405	0.158634
Mss51	0.00079897	0.392425			3.62197e-06	0.0497564	3.84809e-06	0.0596402	2.50327e-06	0.126792	1.92031e-07	0.0595889
Ildr1					5.46818e-05	0.0325542	5.72794e-05	0.0367181	1.20637e-07	0.0373343	5.5107e-06	0.0437896
Tmem8c							0.00510487	29.7121					0.00471875	0.0226642
Vsig4													0.0055393	0.189068
Adgrg3							2.39283e-05	2.578					7.13584e-06	0.199879
Olfr1396							0.00769835	4.14308					0.0055967	0.201743
Ndc80							6.77709e-05	5.82423					0.000250044	0.208896
9330179D12Rik							0.0345394	1.54998					0.000622757	0.216885
Cep55													0.0017488	0.230105
Cd209f											0.0343006	0.34966	0.0102414	0.240685
Vwa3a							0.00825337	3.49253					0.0061292	0.248326
Lrrc25							0.000113453	3.10112					0.000191689	0.300487
Traf3ip3							0.00922505	2.4932					0.00325522	0.300611
Cxcl13							0.00919017	2.44931					0.00493038	0.302606
Acer2							0.00018702	2.88602					0.000177161	0.306406
Cdk1							0.000138728	12.5596					0.00201797	0.31999
Mir8116							0.0023055	5.94074					0.0171062	0.322226
Rgs16							0.00232044	3.10823					0.00266317	0.322622
Efcab9									0.0231845	0.363733			0.0430948	0.336764
Kif18b													0.00514795	0.345801
F630028O10Rik							0.0245255	1.65351					0.000130623	0.351207
Kcnf1							0.000261818	5.13733					0.000857262	0.3548
Edn1							0.0183579	2.2812					0.0120415	0.355991
1810011H11Rik									0.0415421	0.518401			0.00289242	0.364191
Fblim1							0.00111453	2.46603					0.000221279	0.365449
2810417H13Rik							0.00397959	3.62042					0.00839976	0.369526
Gpr176							0.000177166	2.50341					0.000282804	0.369687
Gm614													0.0264488	0.372718
Hdc							0.0428198	2.00267					0.0281975	0.379906
Ckap2l							0.00119923	7.50706					0.0137069	0.381307
Fabp5							1.04301e-05	1.96989	0.00414981	0.665435			1.02678e-06	0.384221
E2f7							0.00142731	2.22913					0.000372445	0.400789
Wfdc17							0.0441169	1.93147					0.0252081	0.4155
Dennd1c							0.0439502	1.65854					0.0037508	0.417868
Asns							2.47476e-05	2.27867					2.54408e-05	0.421562
Cd52													0.00419185	0.421827
Shroom3							0.00957427	2.03421					0.00517414	0.427491
Cyp1b1									0.0442921	0.65823			0.00783739	0.436889
Zbp1													0.0461079	0.437355
Sox8							0.0218325	1.77679					0.00815713	0.440267
Rad51ap1							0.00234414	1.81203	0.0137335	0.604009			0.000170941	0.441345
Cd209b													0.0364638	0.442552
Kif23							0.00257069	2.56212					0.00373842	0.445893
Sgol2a							2.72297e-06	4.08161					5.68769e-05	0.445971
Phgdh							0.0168087	1.50389					7.47188e-05	0.449012
Cnr2													0.0133491	0.454669
C3ar1							0.00902505	1.52387					0.000516601	0.455982
Cd163							0.00067738	1.83387					9.41473e-05	0.458075
Ccnb2	0.0036412	4.01109					0.000154127	8.12941					0.00992556	0.459441
Adamts9							0.00835402	1.90328					0.00166726	0.461357
Nuf2							0.000114118	6.37041					0.0196864	0.461614
Ms4a7									0.0435201	0.563205			6.31249e-05	0.462787
Gpr160													0.0480654	0.463994
Angpt2							0.00193413	1.60645					6.10058e-05	0.464544
Mastl							0.00949831	1.62486					0.0014212	0.467576
Ncaph							0.00258943	1.91705					0.000862355	0.467718
Mmp17													0.0016489	0.473898
Arhgap9													0.0051095	0.474814
Aif1													0.00830264	0.475053
Nek2							3.90813e-05	3.63156					0.0133715	0.476327
Nostrin							0.00022516	2.11922					0.000370509	0.476465
Eng							2.41193e-05	1.6494					4.87631e-07	0.477884
Slc15a2									0.000549414	0.346612	0.00335328	0.492294	0.00531282	0.479223
Il1b													0.0485166	0.479538
Pik3r5													0.00169543	0.484715
Ccnb1							0.00203198	5.84909					0.0407793	0.486713
Pparg							0.00467049	1.55083					0.000227547	0.489436
Slc7a5							8.66608e-05	2.54613					0.000271214	0.490271
Kif20b							0.00011711	3.16444					0.00544143	0.490737
Timd4							0.049411	1.71357					0.027912	0.492359
Cfp											0.0242892	0.632752	0.000375445	0.493693
Cenpf							1.20775e-05	2.97372					0.000153522	0.493927
Igsf6													0.00436164	0.497028
Adgre1							0.00087078	1.95453					0.000874439	0.498507
Ramp3							0.00202305	1.70018					0.00168174	0.499918
Ccr5							0.0420056	1.93652					0.0209692	0.501336
Aurkb	0.0011262	3.93035					0.000536427	7.51885					0.0329742	0.502399
Mnda													0.00816076	0.506814
Melk													0.028518	0.507246
Fgd2													0.00632213	0.513761
Bub1b													0.0468228	0.514028
Capn6							0.00165974	1.60571					0.000434436	0.516791
Gmfg									0.016492	0.54257			0.0273874	0.517526
Icam1							0.0175924	1.7084					0.00354488	0.521782
Clec12a													0.0415342	0.524648
Pnmal2													0.00320077	0.525045
Tcf19	0.00669455	1.79338					0.000148254	2.12667	0.0412352	0.622869			0.00213766	0.525251
Ccl6							0.00140741	2.2741					0.0042633	0.528192
Pf4							0.0347686	1.6756					0.0125053	0.530217
Msr1							6.3983e-06	3.4845					0.00649152	0.530237
Ctla2a							4.54768e-06	1.68441					1.04662e-05	0.532436
Ism1													0.0102718	0.534339
Sh3yl1	0.0130584	1.6285					0.00835689	1.74044	0.0190054	0.574945			0.0105845	0.537967
Pirb													0.0210417	0.539211
BC028528							0.00759229	1.63292					0.013379	0.539695
Clec4a1													0.00665294	0.542152
D830030K20Rik													0.0387904	0.545078
Tbx3													0.00378265	0.54692
Gm4013							0.0132047	1.92688					0.0334314	0.549239
Marcksl1													0.00867056	0.549623
Fcrls													0.0270965	0.550979
Cd300lb							0.0301119	1.70411					0.00798582	0.550995
8430408G22Rik													0.0387204	0.556905
Acsl3											0.0115244	0.60645	0.0088079	0.557277
Stmn1							0.00432307	2.06861					0.0139875	0.561668
Hpgds													0.0114941	0.563561
Cd84							0.00257356	2.39548					0.0343774	0.565339
C430049B03Rik													0.0011269	0.565406
Zcchc5													0.00505663	0.568997
Casp4													0.0254113	0.569544
Ptpn6							0.00809862	1.73147					0.00781638	0.572636
Ripk3													0.00811401	0.573319
Bvht													0.0188031	0.575209
Arhgap30							0.00296099	1.50863					0.000778859	0.575285
Knstrn	0.0359252	1.54964					0.000330963	2.66204					0.0263344	0.576123
Heph													0.0267621	0.5762
Ankle1													0.0496669	0.577944
1810011O10Rik													0.000224158	0.578473
H19							0.00163852	1.52401					0.000127327	0.579186
Aldh18a1			0.0442403	1.55068			7.26898e-06	2.46031					0.000674977	0.580757
Papln							0.000271283	1.52633					4.93249e-05	0.580899
Tinagl1													0.000413005	0.581301
Foxm1	0.0150809	1.60243					0.00295248	2.17056					0.0173065	0.582001
Slfn9							0.000576079	2.57741					0.0482796	0.58385
Myo1f													0.0141304	0.584409
C1qa													2.79105e-05	0.58445
Iqgap3							0.00400633	2.20281					0.0225583	0.584488
Neurl3													0.0245067	0.585333
Col26a1							0.0183098	2.00825					0.0404833	0.587862
Lyve1							0.00496527	1.73385					0.00364954	0.589456
Gm16675													0.0427261	0.589459
Mest	0.00266803	1.619					7.88073e-05	1.9876					0.00247418	0.589539
C1qc													4.41122e-06	0.58979
Lyplal1							0.0119589	1.86173					0.0108734	0.590284
Fabp4													0.000122242	0.591825
E2f1							0.00111922	2.14648					0.011269	0.591867
Msc													0.0349194	0.593095
Egln3													0.00291163	0.595419
Cpm													1.16397e-06	0.596004
Cenpe													0.00144502	0.596111
Spc24													0.00157597	0.59662
AI607873													0.00119334	0.599466
LOC100504703													0.00877638	0.602011
Dok2							0.0257399	1.56993					0.0295904	0.602914
C330027C09Rik													0.00621282	0.604939
Gm12504							0.0239708	1.70533					0.00765838	0.60634
Meox1							0.00136341	1.88961					0.00505843	0.606822
2310001K24Rik									0.0187453	0.542287			0.0292837	0.608421
Racgap1							0.00016033	2.44117					0.0199844	0.608606
Gm13315							0.00426305	2.06222					0.0263433	0.609552
Atad2							9.80723e-05	1.58036					3.12033e-05	0.610624
Ccnf							9.63554e-05	2.41954					0.00884551	0.610653
Ifi204									0.000248753	0.660471			0.00311309	0.611064
Mex3a													0.0403707	0.611524
Csf2rb													0.00410422	0.612201
Sh3gl2									0.0156732	0.514886	0.0195558	0.564439	0.0294902	0.612644
Plagl1							0.0035123	1.57244					0.00394612	0.61582
Nfam1							0.00491004	1.64482					0.00447514	0.617143
Adamts12							0.000394057	1.74763					0.0021436	0.617417
Ms4a4a													0.00544405	0.617425
Bora											0.0470464	0.618891	0.017862	0.617616
Sp140											0.0232071	0.6169	0.00811824	0.617677
Cd14													0.024999	0.617875
Pcdhga9													0.0461841	0.61898
Ptprc													0.00987375	0.619138
8430426J06Rik													0.00776033	0.622239
C1qb							0.00167382	1.58735					0.000821321	0.625043
Ackr1													0.0190218	0.625806
Hpgd													0.0183339	0.626818
Tspan2													0.00051938	0.627231
Nckap1l													0.0231934	0.62922
Fcgr2b													0.00301196	0.632023
Lipa							0.000118649	1.696					0.00172855	0.634325
Fyb							0.014811	1.52505					0.00338372	0.635518
Nid2													0.000121137	0.636983
Gm20939											0.000663426	0.658254	0.0121964	0.637353
Rassf4													0.00478356	0.637649
Csf2rb2													0.00130753	0.638378
Col4a1													0.000464933	0.638949
C1qtnf6													0.00731757	0.639166
Prrg3													4.53794e-05	0.639423
Cbr3									0.0209935	0.582642	0.0473205	0.627876	0.0216409	0.641832
Ucp2							4.44821e-05	1.70984					0.000160753	0.642187
Sh3tc1													0.00226961	0.642418
Il4ra													0.00233955	0.643733
Ctss							0.00859233	1.53326					0.0291384	0.645215
Tlr7													0.0132261	0.645307
Marveld2													0.0101499	0.64655
4930523C07Rik													0.00133995	0.648223
Trf													0.00031811	0.648976
Cd300lg													6.11204e-05	0.649713
Adora2a													0.00796774	0.650605
Orai2													0.0326644	0.651445
Itgb2							0.000142672	2.17782					0.00862239	0.652056
Cep192													0.00126897	0.653202
Tyrobp							0.0170741	1.51306					0.00292647	0.654382
H2-T10											0.00802566	0.572259	0.0172471	0.654463
2210404O09Rik													0.00750324	0.654754
Igf2							2.04281e-06	1.79625					8.39951e-05	0.65977
Zgrf1													0.0305728	0.660049
Cd53							0.00319414	1.79538					0.0154089	0.661524
Thsd1													0.000725286	0.662418
Mfap2											0.0176886	0.606949	0.0372556	0.662778
Kctd12b							0.00110654	1.60226					0.00509945	0.664417
1810032O08Rik											0.0205032	0.665825	0.0338761	0.666391
Nos2							0.00764433	0.654859					0.000686796	1.5007
Jmjd7													0.0334495	1.50476
Zfp213													0.0374858	1.50507
Stmn2							0.000496876	0.494809					0.0190109	1.50593
Rnf113a1							0.0465332	0.603939					0.00390263	1.51451
Has3													0.00134102	1.51758
Gja1													0.0119906	1.52084
Vegfc							0.00126086	0.591648					0.0441338	1.52448
L1cam							0.00250575	0.579187					0.0188068	1.53747
Wscd1							0.00666911	0.44539					0.0198373	1.57519
Serpini1							0.0227269	0.653715					0.00487326	1.58685
Esm1													0.0247829	1.59833
Dcdc2c							0.0172609	0.610121					0.00777743	1.60623
Gm35612													0.0100377	1.62592
Rps6kl1							0.000222277	0.524227					0.0233095	1.6338
Gnrh1													0.0446189	1.63674
Timp4							0.000868248	0.557853					0.00797727	1.66839
Ppp1r3e									0.0294215	1.69658	0.0331346	1.7353	0.0465805	1.67199
Npc1l1							0.0125434	0.640109					0.0299264	1.69977
Mfsd9													0.0470461	1.72749
Gm14393							0.0473542	0.437311					0.0359378	1.91076
6230400D17Rik							0.00917046	0.487263					0.0245284	1.91964
Gja5							4.17185e-05	0.4514					0.000250693	1.93316
Mir6990											0.0395037	2.31289	0.0489459	2.00927
Car7			0.0201703	0.603076			0.000392109	0.326379					0.0191954	2.05033
Btla							0.015858	0.519492					0.0119341	2.10879
Cd200							2.00754e-08	0.346342					4.29372e-05	2.12438
Aqp1							8.29103e-09	0.35273					6.25881e-06	2.16941
1110006O24Rik													0.0214684	2.21872
Sept1							5.65492e-05	0.413528					0.00161489	2.35474
Samd5							0.00760513	0.403854					0.000660462	2.41413
Ifitm1											0.0482164	1.53197	0.00826496	2.41558
Igfbp3							3.57314e-09	0.325521					6.75644e-09	2.60115
Ltc4s													0.0203118	2.66692
Gm14207							0.0321574	0.398629					0.0362732	2.92918
Cd247							7.87441e-06	0.176917					0.00600912	4.41291
1700048O20Rik									0.0385851	0.48498
1810037I17Rik									0.0244965	0.588186
2810025M15Rik									0.00460574	0.664431
4833412C05Rik									0.035501	2.8815
9930012K11Rik									0.0308691	0.423276
A630001G21Rik									0.0299449	0.546107
Amdhd2									0.0014966	0.639918
Arsj									0.0192174	0.588471
Atf3									0.032498	2.61611
Atp6v0c									0.0485357	0.538764
BC026585									0.00101764	0.235211
BC064078									0.0327637	0.59912
Bambi-ps1									0.00396233	0.619753
Bcl2l15									0.0406027	0.566873
Bdh1									0.00229397	0.627276
C230035I16Rik									0.045954	0.427474
Calhm2									0.032932	0.646783
Ccl21b									0.0296927	0.307441
Ccnb1ip1									0.0450183	1.62861
Colec11									0.0371657	0.415963
Cttnbp2									0.00919188	0.62501
Cxcl9									0.0147448	0.401021
F8									0.00665222	1.515
Fam65c									0.037607	0.553139
Fam89a									0.0449493	0.65641
Fat3									0.0131407	0.574273
Fkbp1b									0.0498243	0.458653
Fxyd3									0.0476002	0.515914
Gab3									0.0237611	0.595486
Gm11696									0.0078098	0.58693
Gm13498									0.0373546	2.29254
Gm6498									0.0184826	1.63797
Grhl1									0.00759447	2.0434
LOC100861615									0.0438099	0.418521
Lpcat2									0.0290438	0.513033
Lrrc3b									0.0376069	0.468404
Lrrc52									0.0346181	0.601837
Megf6									0.0170043	0.629564
Mir7117									0.0269098	0.121372
Mrpl41									0.0219614	0.515993
Myoz2									0.00287423	0.624907
Ncmap									0.0127945	0.637121
Oasl2									0.0393246	0.660931
Pet100									0.038482	0.496407
Pin1									0.028238	0.4717
Pkn3									0.0415009	0.659642
Pla2g2a									0.0284802	0.356129
Platr17									0.00744333	1.6428
Ptpn3									0.0010326	0.631837
Ptx4									0.0113207	0.543165
Rftn2									0.00281923	0.666122
Sap30									0.00545524	1.79026
Slc25a14									0.0212048	0.606402
Slc7a7									0.00418168	0.563291
Tmem98									0.00135775	0.577397
Tmsb10									0.00195783	0.579806
Tomm20									0.00515551	0.415469
Trim30a									0.00466856	0.65155
Wasf1									0.0484378	0.58346
Xaf1									0.0211211	0.44229
Zbtb7c									0.0497052	0.650058
Zfp385b									0.0110759	0.6507
Zfp456									0.0175384	1.63863
1700016C15Rik											0.0343438	4.08812
1700063D05Rik											0.0194176	3.62376
1700112E06Rik											0.0140112	1.73217
2810454H06Rik											0.0287462	0.524019
4930480K23Rik											0.0197457	0.653969
4930533N22Rik											0.00455469	1.52891
4931406C07Rik											0.000445774	1.61633
5730405O15Rik											0.00666351	0.587536
5830415F09Rik											0.0177277	0.600642
AI839979											0.0197286	1.62139
Adamts1											0.00427936	1.60868
Agt											0.00346687	1.70241
Brdt											0.000672738	0.606683
Cacna2d2											0.00399588	1.5396
Ccdc141											0.0017799	1.77416
Ccdc62											0.0287351	0.641742
Cd27											0.0425802	0.480747
Cd72											0.0428027	1.61238
Cdc42bpg											0.0155686	0.64398
Cfd											0.017599	0.625329
Cnbd2											0.0314964	1.51259
Col8a1											0.0168732	1.6082
Cyp2e1											0.0351176	0.581871
Dchs1											0.00118045	1.62065
Dok3											0.00522532	0.46888
Ephx4											0.0135462	0.502905
Fam178b											0.0146887	0.301601
Fgl2											0.00722255	0.597324
Foxo6											0.0322017	1.63069
Gbp3											0.0389141	0.636254
Gm13305											0.0193211	0.660332
Gm14436											0.0180233	0.612234
Gm16740											0.0135285	0.349433
Gm21992											0.0297797	2.60451
Gm38426											0.0394708	1.78179
Gm4951											0.04333	0.578136
Gnb3											0.0348653	1.50333
Gpcpd1											7.82278e-05	0.660088
Hcar1											0.0359156	0.603144
Hist2h3c2											0.0228709	1.8233
Hpse											0.0108272	0.468602
Htra1											0.00475908	0.653498
Htra4											0.0456754	0.548556
Ifit3b											0.000675816	0.625347
Igsf1											0.0182923	1.55781
Kcna10											0.00878245	3.86728
Kcnc3											0.00277744	1.57752
Kit											0.0182595	1.62894
Lmo1											0.00506837	0.61812
Lrfn4											0.0240153	1.52474
Lrrc1											0.0271298	0.543066
Mapk11											0.000136912	1.52518
Me3											0.0312764	0.595963
Mef2b											0.0481109	0.53086
Mir3064											0.035938	0.664216
Mrln											0.00316958	0.639604
Munc											0.0142195	0.42802
Npl											7.05287e-05	0.650034
Nrn1											0.0279697	0.393448
Nxpe3											0.0268871	0.64121
Pcdhga8											0.0280091	0.489042
Pebp4											0.0304218	1.81117
Phf19											0.00483394	1.75382
Pim1											0.0222925	0.486317
Rab42											0.0300284	2.28557
Ranbp3l											0.0397184	0.608181
Rbp4											0.0335797	0.578827
Rps15a-ps4											0.0157461	0.132947
Sbspon											0.00330558	0.370712
2016-09-03											0.0269838	0.499665
Sfn											0.0442659	0.660928
Sh3d21											0.0278521	0.661113
Susd4											0.0341942	0.412259
Tgtp2											0.0429203	0.326026
Tmco6											0.000663188	0.665874
Tmem53											0.00159767	1.50694
Tnfrsf4											0.0478135	0.620395
Tslp											0.0457729	0.593584
Ttyh2											0.000188958	1.53654
Vmn2r55											0.00954062	1.83681
Vps37d											0.00632286	0.500631
Zfp286											0.0351084	0.603779
Zfp429											0.0264313	0.645787
Zfp472											0.0051785	0.655385
Zfp882											0.00214335	0.608795
9130221F21Rik									0.0154115	0.434354	0.0344341	0.512848
B3galt4									0.0123095	0.640194	0.0146853	0.651511
Cd1d1									0.00488879	0.601819	0.00596453	0.651102
Cdkl1									0.0448155	0.460448	0.0229281	0.414468
Cfb									0.0420711	0.656187	0.0297982	0.587085
Hist2h4									0.00369847	0.296973	0.0359972	0.208695
Ifi44l									0.0276782	0.528398	3.50844e-06	0.328703
Igf2bp2									0.038428	1.98471	0.0339165	1.87375
Kremen2									0.0342448	0.447982	0.0217154	0.455584
Ntn5									0.0456001	2.13408	0.0214458	2.49369
Pcsk5									0.0101675	0.663629	0.0247096	0.648916
Pmp2									0.0105277	0.3803	0.00278024	0.281125
Spata2l									0.012755	0.664699	0.0160364	0.663955
TrnT									0.0184953	0.248606	0.0325113	0.209454
0610010B08Rik	0.0498027	0.574515					0.00356007	0.365893
1190005I06Rik	0.0132737	2.11853
1500012K07Rik							0.045313	3.77306
1700001O22Rik			0.0354446	1.85196
1700003M07Rik			0.0193789	0.572809			0.00954487	0.535784
1700007L15Rik							0.0180117	1.64759
1700010I14Rik							0.00960327	1.73418
1700016D06Rik							0.00781314	1.76697
1700102H20Rik							0.028311	0.583373
1810010H24Rik	0.00857396	1.728					0.0156726	1.95505
1810034E14Rik			0.0143534	2.03571			0.000286271	2.18138
2310010G23Rik	0.0349795	2.3428
2310043L19Rik	0.0175239	4.11735	0.0215835	3.47179			0.0255621	6.89279
2310067B10Rik							1.58254e-07	0.663344
2610203C22Rik							0.00741753	1.50745
2700046G09Rik							0.00142072	1.54029
2810029C07Rik							0.0320935	1.61208
2900076A07Rik							0.0200217	0.660089
4930432K21Rik							0.0464647	0.629947
4930445N18Rik	0.048985	2.44266	0.0365927	2.65843
4930563E22Rik							0.0284874	0.536598
4930578C19Rik							0.00301323	0.597559
4931414P19Rik							0.000246613	0.611238
4933407K13Rik			0.000971318	0.562806
5430405H02Rik							0.0142515	0.61718
5830454E08Rik							0.0104255	0.65884
5930403L14Rik							0.00727977	0.644297
6030419C18Rik							0.000177445	0.663004
6330403A02Rik							0.0108317	0.503752
6430550D23Rik			0.039431	2.03319
9330020H09Rik							0.0251612	1.52606
9430091E24Rik							0.0037221	0.607496
9530026P05Rik							0.00382564	0.192881
9530082P21Rik							0.00132694	0.654558
A230009B12Rik							0.0367731	0.411966
AW549542							0.00214533	0.37865
Abcb1b							0.00167547	0.654297
Abcc8							0.000605765	0.637148
Acot1	0.000961843	2.04187					0.0355608	2.79155
Acp5							0.0340035	0.422675
Adam1a							0.0120944	0.540941
Adarb1							9.64329e-06	0.656681
Adcyap1r1							0.0058606	0.565112
Adgrg6							0.00461298	0.656072
Adssl1							1.19975e-11	0.635674
Afap1l2							0.000333558	0.518589
Agpat5							1.02088e-05	1.50406
Aldh1l1							0.000913882	0.523124
Aldh1l2							2.38959e-05	1.87201
Aldh9a1							0.0229091	1.73811
Alpk3							1.12539e-07	0.664854
Alx4							0.0487772	0.590043
Angptl7							0.0100718	0.649719
Ankrd29							0.0130078	0.619143
Anks6							0.0241689	0.639084
Ano3							0.00015277	2.17405
Aoc2			0.0243742	0.634313
Apba1							0.000814459	0.582066
Apod							0.0229006	0.586177
Aqp11	0.031758	1.55242
Aqp4							6.93532e-06	1.68258
Arhgap11a							2.24829e-05	1.74607
Arhgap20							0.0439552	0.630312
Arl5c							0.0117995	0.512047
Asf1b							0.0424909	1.84889
Atp6v0a4							0.0331684	0.626199
Auts2							0.0285963	0.661999
B130034C11Rik			0.0424483	0.662404
B3gntl1							8.49848e-05	0.643357
B4galnt3							0.00289652	0.660162
BC051226							0.0118099	0.644208
BC065397							0.0403453	0.632268
Baiap2l2							0.0387447	0.547845
Bbs2	0.00763367	0.632607
Bcam							3.71813e-08	0.576314
Bhlhe41							0.0208103	1.51829
Blnk							0.00501159	1.68077
Bok							0.0416146	1.50755
C1qtnf9							0.000121562	0.621666
Cacna1c							0.000124532	0.665541
Casp3							1.3334e-05	1.9276
Cbx8							0.00247281	0.630161
Ccdc170							0.0386859	0.493923
Ccdc88b	0.045524	0.658864
Ccl12			0.0105274	0.201631
Ccl9	0.0171994	1.59022
Ccm2l							7.99529e-06	0.577671
Ccne1							0.00357375	2.26973
Ccng1							1.35522e-08	1.5013
Ccsap							0.0437326	1.82185
Cd33							0.0129073	0.553663
Cd48							0.000373221	2.39301
Cd55b	0.0375565	0.635795
Cdca3							0.00420087	1.7591
Cdkl3							0.00530988	0.646425
Ceacam1							0.00118787	0.612116
Cenpw							0.0428322	1.70384
Cep131							8.61815e-05	0.646739
Ces2c			0.0257432	2.34058
Cfap52			0.00488216	0.513957
Chd2							1.80169e-06	0.63058
Chek1							0.0404589	1.55512
Chka							0.00968444	0.606082
Chrdl2							0.00984751	1.63214
Chst3							0.0342819	0.614822
Cks2							0.00196159	4.03453
Clcn2							0.00914016	0.582074
Clec4a2							0.00061004	2.33748
Clec4a3							0.0280649	1.66727
Clec4n							0.0236561	1.71695
Clic3			0.0383766	0.354633
Cmya5							6.01733e-08	0.605518
Col12a1							0.0025804	0.606724
Col13a1							0.0186663	0.656995
Col8a2							0.0106164	0.593766
Cox4i2							0.014659	0.637298
Crabp1							0.038187	0.233148
Crebl2							0.000303737	0.660264
Crip3							0.0315737	0.568765
Crispld1							0.00538394	0.657596
Crlf2							0.000384472	1.56681
Crygn							0.0116456	4.26274
Ctdsp2							1.4285e-05	0.666202
Cth							0.0274464	0.470605
Ctla2b							0.000192583	1.75113
Ctnnbip1							2.6594e-06	1.57226
Cux2							0.000917733	0.628656
Cxcl1							0.0374339	2.66572
Cxcr4							0.000764836	0.577771
Cyp26b1							0.0400389	0.170429
Cyp2j9							0.0138018	0.529709
D430042O09Rik							6.01832e-05	0.650057
D5Ertd615e	0.0178415	0.648034
D630003M21Rik							0.000226093	0.592099
Daam2							0.00138783	0.650619
Dand5							0.000118653	0.665884
Dbf4							0.0212529	1.67268
Dctd							0.00822419	1.64221
Ddx60							0.0320107	0.587836
Dixdc1							0.0104457	0.586172
Dll4							4.04882e-05	0.525929
Dnm3							0.000104759	0.626386
Doc2g							0.0115764	0.653644
Dok4							0.023999	0.619132
Dpep2							0.0111827	2.87342
Dpm1							0.0431328	0.381258
Dst							3.44042e-09	0.653473
Dusp15							0.0495045	0.373862
Dusp4	0.0310165	0.65103
Dyrk1b							7.61207e-05	1.52755
Dzip1l			0.00283235	0.657729
E130006D01Rik							0.0119737	3.80506
E330023G01Rik							0.0291905	0.536794
Ecm2							3.23744e-06	0.655818
Edil3							0.00920852	0.502356
Ednrb							4.81296e-05	0.652487
Efna1							0.00011941	0.571972
Efnb2							0.00133513	0.636778
Efnb3							0.00949058	0.573652
Emilin1							0.00182717	0.660543
Ephx3							0.0260471	0.643485
Esd	0.00425557	1.64717
Etaa1							0.000360898	0.645188
Exoc3l							0.00115752	0.654456
Fam161a							0.0160783	0.661945
Fam193b							9.05333e-06	0.66021
Fam217b							0.00274932	0.640229
Fam57b							1.39603e-07	0.642315
Fbxo31							1.41466e-07	0.657752
Fcgr1							0.0233629	1.71538
Ffar2			0.0166011	0.443123			0.000107554	0.296263
Fgd5							3.59195e-06	0.640433
Fgf9							0.00374073	0.60357
Flywch2	0.00543365	0.572842					0.00756241	0.637302
Fmo5							7.70533e-06	0.645024
Foxred2							0.0359926	0.571215
Frem1							0.00751349	0.644139
Frs3							5.15424e-07	0.541832
Fryl							3.13598e-05	0.611636
Fxyd7							0.00470005	0.425248
Gabra1	0.00590433	1.75107
Gabrd							0.00725863	0.564224
Gabre							0.0260115	0.552765
Galns							0.014398	1.84392
Gatsl2							7.1141e-05	0.651183
Gdap10	0.0218155	0.599096
Gem							0.0361693	0.573574
Gimap4							1.0169e-05	1.5676
Gja4							0.00462073	0.507134
Glb1l2							0.0073992	1.64476
Gm10638							0.0362304	0.482486
Gm13154							0.0158261	0.434995
Gm13490	0.0011922	1.63002					0.00175295	1.79
Gm14391	0.0487798	2.30058
Gm15421							0.0110191	2.43415
Gm16159							0.00448791	3.4999
Gm17745							0.0159299	0.417987
Gm17769			0.00778848	0.539862
Gm1976							0.00175691	1.56029
Gm21188							0.0170066	1.98756
Gm2694							0.0316066	0.210699
Gm3636	0.0366997	1.93162
Gm3646							0.00112046	2.20257
Gm5420	0.0345508	0.549527					0.00803048	0.432426
Gm5424			0.0492151	0.576259			0.00535293	0.445456
Gm5643							0.0209618	1.63278
Gper1							0.00295889	0.577359
Gpr137c	0.00737105	0.49274
Gpsm2							0.000337029	1.73419
Gsta3							0.0127873	0.441507
Gucy1a3							0.000280382	0.588599
Gucy1b3							3.18062e-05	0.634596
Gucy2g							0.0114825	0.55526
Hdac5							1.71589e-06	0.664745
Hells							0.00515721	2.25483
Heyl							0.00205765	0.500934
Hhat							0.009461	0.551429
Hhip							0.000742221	0.559302
Hist1h1e							0.000161783	1.60255
Hist1h2bl			0.0499101	1.65785
Hmgb2							0.0016041	1.50428
Hmmr							0.0071135	3.71959
Hoxa2							0.0149912	0.644246
Hoxa3							1.77184e-05	0.601645
Hoxa6	0.0379845	0.626423
Hoxb6							0.0112591	0.638299
Hoxd4							0.000430068	0.626566
Hpn							0.00298373	0.63848
Hras	0.00750773	1.51918
Hsbp1l1							0.000599729	1.59298
Idh2							0.000330651	0.666432
Ifi202b							0.0256827	1.60407
Igfbp5							0.00161067	1.98566
Ikbke	0.0471791	1.53053
Il16							0.00036598	0.526994
Il18	0.0279224	1.96806	0.0415524	2.19282
Il18bp							0.00662808	1.545
Il2rg							0.00274548	1.52775
Il3ra	0.0136105	1.5958
Il4i1							0.00359977	4.70777
Inha							0.00520601	1.51835
Itgal							0.00463586	1.71443
Itpkc							0.000543865	0.643501
Jag1							3.18522e-06	0.563454
Kbtbd13							1.80151e-05	0.61654
Kcna7							3.6075e-06	0.662939
Kcnab2							0.0300564	1.68224
Kcnc1							1.90291e-06	0.633699
Kcne1l							9.46475e-05	3.45487
Kcnj2							0.0263289	0.65615
Klf15							0.0147062	0.639447
Klf5							0.00391152	0.584012
Klhl21							0.000160581	0.654365
Klhl6							0.0332412	0.62989
Ksr1							4.57363e-06	0.642243
Lama3							0.00027462	0.596473
Lca5l	0.0315251	0.627853
Lcp2							0.0157268	1.82601
Letm2							0.00236043	0.66526
Lgi4							0.00457159	0.627661
Lhb			0.0113954	0.435004
Lhx6							0.0119663	0.546752
Lpcat1							7.70969e-05	0.637623
Lrp2bp							0.0015592	1.59816
Lrrc55			0.00819652	0.626209
Lrrc74b							0.00437194	0.575081
Lsmem1							0.000194948	1.58035
Lss							0.00200854	0.614853
Ltb							0.0359734	2.02806
Lyz1							0.0195932	2.08444
Mall							0.000133026	0.506385
Map3k14	0.00354239	0.633243
2016-03-01	0.0187579	1.5494
Mc5r	0.00846422	0.631755
Mcmdc2							0.0199167	0.647886
Mecom							0.00196501	0.641994
Mettl11b							1.39696e-06	0.572725
Mfsd7a			0.00699146	0.644599
Mgl2							0.00266048	0.641215
Mir17hg	0.0242854	0.659504
Mlec							0.000123828	1.50248
Mllt4							0.00165195	0.618943
Mllt6							3.40516e-07	0.653888
Mmp3	0.00527542	1.89209					0.00552021	2.46241
Mmp9							0.010871	0.442549
Mnt							1.38106e-05	0.659383
Moxd1							0.0296402	0.584032
Mpeg1							0.00368694	1.67117
Mpzl3							0.0340248	1.55149
Mrgprf							0.00865903	0.603828
Msx1	0.0283235	0.578273
Mthfr							0.00214402	0.662184
Mucl1							0.0477048	8.07044
Musk							0.0357173	1.76875
Myl2							0.0308274	0.303501
Myog							0.0402529	2.20516
Ncapg2							0.00227384	1.75939
Ncf1							0.00148694	1.80311
Ncor2							2.27676e-08	0.642444
Ndufaf5			0.0480912	1.72643
Ndufs4							0.0219494	1.70791
Necab1	0.00326684	1.56168
Nefh							0.00126498	2.94247
Nepn			0.0024198	0.527335			0.00372047	0.515985
Nhs			0.0176772	0.654371
Nlrc3	0.0149776	0.639074
Nme3							0.0113898	0.654896
Nme4							0.0144288	1.67371
Nme5							0.00309196	0.570539
Nos3							0.000140896	0.505604
Npff							0.0229096	0.557846
Nphp3							0.00624687	0.646707
Npm2							0.0104787	0.568609
Nradd			0.0127703	0.624266
Nrip2							0.00301977	0.518111
Nrm							0.0023475	1.52299
Nthl1							0.0127865	0.657381
Nuak1							0.000313132	0.641324
Nudt11	0.0219742	0.658889
Nudt17			0.0147292	0.592892
Obscn							3.08911e-07	0.65331
Olfml2a							0.00212388	0.642846
Olfr133							0.0284687	0.436277
Olfr78							0.0147106	0.658625
Olfr859	0.0380231	0.394804	0.000389391	0.26736
Opn3							0.00648512	1.99473
Osr2							0.0105607	0.657433
P2rx1							0.029851	0.527681
P3h2							0.00782465	0.61654
Pabpc1							1.14536e-05	1.59735
Paqr6			0.0376659	2.24308
Pard6b							0.0368176	0.657528
Patz1							4.87272e-05	0.624288
Pbk							0.00023841	31.1068
Pcdhb11			0.0427483	0.624195
Pcdhb12							0.0208252	0.605614
Pcdhb7							0.0203879	0.539046
Pcdhga3			0.0365501	0.511613
Pcdhgb4	0.0271398	0.622332	0.0209813	0.617139
Pcnxl2							0.0129559	1.62448
Pcsk1							0.0357878	0.643406
Pde3a							3.29207e-05	0.548989
Pde4dip							3.00797e-08	0.642179
Pde8b							0.00104053	0.646159
Pde9a							6.32596e-05	0.479744
Pgf							0.00206486	0.452375
Pgm5							3.20038e-06	0.664967
Phlda3							1.66874e-05	0.5697
Phyhd1							0.00250483	1.51467
Pip5k1b							0.0286368	0.520333
Pitpnm3							0.000614292	0.58865
Plcg2							0.0413927	0.652652
Plk1							0.00641807	3.63914
Plk2							0.00732741	0.510214
Plk4							0.00120913	1.93756
Plvap							4.41408e-05	0.589513
Podxl							0.000998855	0.547515
Pon1							0.0185392	0.384326
Prdm8							0.0436587	0.596754
Prkd1							1.48919e-05	0.627714
Proca1	0.0374212	1.54065
Prodh							0.0109793	0.602397
Prokr1			0.0358657	0.646368
Prom1							2.71193e-05	0.495103
Proser3							0.00796798	0.64016
Prr29							0.000287032	1.55423
Prrt1			0.0364217	2.0987
Prss53							0.00473362	0.625627
Prss55							0.0200776	0.371175
Prune2							0.00457866	1.59123
Ptar1	0.0119448	0.66397
Ptprb							9.8085e-07	0.570515
Ptprr							0.00068597	0.408318
Ptrh1			0.0103808	1.69726
Pxmp2							8.84752e-06	0.664015
Rab15							0.0470111	1.5124
Rab36			0.0360753	0.569944			0.0416731	0.524755
Rad9b			0.0430186	0.653488
Ramp2							0.000264853	0.646131
Rarg							0.00213522	0.63748
Rasd1			0.0193873	0.519893
Rasgef1b			0.0117616	1.54783
Rasgef1c	0.015743	0.457841	0.0418379	0.493127			0.0286063	0.475013
Rasgrf2							9.69333e-06	0.509928
Rcan1			0.0482623	1.54469
Retnla							0.0131454	2.3781
Rgs2							0.0264032	0.660581
Rgs3							4.55865e-05	0.643817
Rgs9bp							0.0146473	0.648799
Rnaseh1							3.43959e-05	0.658847
Rpl34	0.00497007	0.520212
Rtkn2							0.0223678	1.57081
S1pr3							0.000549183	0.624963
S1pr4							0.0050491	0.430112
Samd4							0.0103983	0.665826
Scamp5							0.00039317	1.58798
Scarb1							1.64906e-05	0.627799
Scd1							0.00390855	0.563471
Scn3a							0.0070478	0.560883
Scpep1os							0.0372664	0.485344
Sema3g							1.71144e-07	0.453531
Sema4a							0.00581063	0.628081
Sema6a							4.05816e-06	0.513911
2016-09-06							0.00149735	0.608925
Serpinb6c	0.0465036	0.330851
Setd4			0.0143206	0.573496
Sez6l2	0.0146503	1.52125
Sgsm1			0.045575	0.620174			0.0343769	0.574715
Shcbp1	0.0476047	1.96524
Shmt1							0.00524605	1.52751
Sigirr							0.0057942	0.624008
Simc1							4.62862e-05	0.658552
Slc12a7							3.84421e-05	0.618288
Slc22a21			0.0350251	0.644536
Slc25a28							2.57431e-06	0.641001
Slc2a1							0.000136554	0.559217
Slc35f1							0.0153178	0.643423
Slc37a2							0.00674438	1.73059
Slc38a11	0.0376116	0.569096					0.0106299	0.473494
Slc38a3							2.3382e-05	0.653514
Slc39a2							0.0087054	0.459321
Slc39a8	0.0486564	0.600953
Slc52a3							0.0032951	0.50348
Slc7a8							2.21846e-05	1.62378
Slit1							0.00258935	1.99419
Smc2							0.000129819	1.59865
Smim24			0.0233644	0.384337
Smoc1			0.00574232	0.572877			0.0215272	0.642511
Sncg							0.00154671	0.545617
Sned1	0.0111483	0.646318					0.000324141	0.549485
Snph							7.77998e-05	0.603192
Sox4							0.000118745	0.658316
Spa17							0.0102233	0.659981
Spaca6	0.00571919	0.663946					0.00743769	0.612292
Spc25							0.00700679	2.74434
Spock3							0.0487761	0.53381
Spp1							0.0132252	0.320719
Sptb							4.88264e-08	0.657968
Srms			0.0441044	0.506437			0.0268463	0.475339
Srrm4os							0.00162702	2.00934
St6galnac2							0.000257701	0.560517
St8sia6							0.00606918	0.491302
Stac							0.0372797	0.591395
Stmn4							0.0281169	0.512115
Stxbp4							0.00815368	1.50522
Stxbp6							0.00064846	0.549098
Sult1a1							0.000342045	0.649896
Suv39h2							0.00119517	1.52137
Syt15							0.0108259	0.597237
Tbx1							0.000222753	0.632743
Tbx2							1.45611e-05	0.504194
Tead1							8.87419e-07	0.65611
Teddm1b							0.0235952	0.63256
Tek							0.000250085	0.652553
Tex38	0.00582886	1.85273					0.0114973	1.97013
Thrb							5.69859e-05	0.640577
Tie1							1.19178e-06	0.58552
Timm13							0.0081917	0.656233
Tlr8							0.0439728	1.83319
Tm7sf2							0.000749309	1.6353
Tmem158							0.0125582	0.535397
Tmem255b							0.00149043	0.594133
Tmem8							0.00401665	1.64922
Tmem82							0.0416768	1.72344
Tnfsf13							0.0263098	0.474375
Trim34b							0.0300574	0.506084
Trim59							0.000280994	2.28301
TrnG	0.0381624	0.579346					0.0264512	0.536673
Trp53i11			0.0449614	0.511821
Tspyl5							0.0332533	1.52666
Ttbk1							0.00257982	2.01876
Ttpa	0.0291481	1.51468
Upk2							0.000670094	2.46309
Upp1							0.0377334	1.85991
Vgll2							0.00342264	0.617476
Vstm2b							0.0448803	0.501282
Vtcn1							0.0347982	2.19836
Wdfy4							0.0211279	1.53526
Wnt6							0.00803308	0.461167
Ypel5	0.0215649	1.80614
Zbtb40							0.00233484	0.651627
Zeb2os	0.0438866	0.632437					0.0113569	0.535694
Zfp109	0.00227103	0.659209
Zfp273							0.0100072	0.62799
Zfp523							1.33196e-06	0.663728
Zfp747							0.000692967	0.556372
Zfp784							0.00019956	0.619422
Zfp786							0.0294897	0.618098
Zfp827							0.00813716	0.661389
Zfp949							9.19276e-05	0.606148
Zscan2							0.000622248	0.629138
2700054A10Rik							0.0316998	1.61331	0.0229009	1.76437
Apol10b							0.0307856	0.460321	0.0373964	0.569425
C130036L24Rik	0.00169577	0.531299							0.0408414	1.67513
Cmtm5	0.0423271	2.1865							0.0427373	0.462603
Dcakd							0.000316374	0.658621	0.000367791	0.626485
Ebf4	0.0184042	1.59463							0.00747537	0.564182
Gm19461	0.00915794	1.75206							0.0311214	0.634999
Grpel1							0.0391766	0.551148	0.0239879	0.603545
Mir6955	0.0134589	3.33792							0.000251094	0.160803
Pira1							0.0409909	2.25492	0.046019	4.07997
Sh3bp2							0.0440047	1.55826	0.00538199	1.68287
Slc7a2							0.000393798	1.73157	0.000291125	1.51029
Zfp551	0.00105028	0.661011							0.0095596	1.51868
1700029I15Rik			0.0137743	2.41839							0.018113	0.32195
4930578E11Rik			0.0335116	3.12095							0.0203444	0.28325
Ak4							9.35344e-05	1.81904			0.000409593	1.63179
C1qtnf4							0.00907841	0.610319			0.00124939	0.659892
Cdt1							0.0122686	1.77626			0.0354963	1.85071
Col28a1			0.00396241	0.581634							0.0192155	1.54682
Cryba4			0.0036693	3.23132							0.0454393	0.454232
Dpp6							0.000548857	1.54492			0.0125223	1.51356
Eci3							0.00733619	1.60606			0.0186794	1.51811
Gm16062							0.000988315	0.637816			0.00580539	0.641392
Kctd14			0.0412299	1.7304							0.00259464	0.506254
Mcm5							0.00209332	2.1415			0.00487843	1.72725
Mir684-1			0.0132273	2.84835							0.0433819	0.361162
Mtbp			0.0146783	0.643146							0.0395357	1.55472
Myc							0.00968837	2.09821			0.0159086	1.69963
Myl10							0.0053434	0.648217			0.0158239	0.6385
Nes							0.00871842	1.57439			2.09e-05	1.50088
Nfil3			0.024587	1.53086							0.0107756	0.631844
Nle1							0.021492	0.579966			0.0374008	0.531969
Ppfia4							0.0315269	1.54907			0.00052042	1.6393
Ppp1r2-ps3			0.0219639	0.0827001							0.00286521	11.6982
Rpl37rt			0.00185667	0.471252							0.0118444	1.66399
Slc6a9							0.0250077	1.60416			0.00261607	1.58266
Snhg10							0.0149656	0.661438			0.0148922	0.614878
Tcf7			0.0402035	0.556482							0.0212811	2.087
TrnV			0.00423587	2.54133							0.000557562	0.243002
Zfp964	0.0461607	0.423694									0.035139	0.519917

## Sheet: 1033 vs. Isotype
Column ID	p-value(REGN1033 vs. Isotype Control)	MeanRatio(REGN1033 vs. Isotype Control)
Mthfd2	0.012445	1.5155
4930463O16Rik	0.0246357	4.25921
Mki67	0.000586919	5.38459
Igf2bp3	0.0160494	5.25197
Hist1h2ap	0.0189956	2.30104
Ccna2	0.0174093	2.48678
Ccnd1	0.0249037	1.66066
Ccnb2	0.0036412	4.01109
Kif22	0.0171597	2.46798
Top2a	5.47487e-05	4.94448
Prnd	0.0011684	2.77416
Birc5	0.00106397	2.43904
Nusap1	0.00741871	2.00218
Aurkb	0.0011262	3.93035
Psat1	0.00899216	1.64057
Tcf19	0.00669455	1.79338
Sh3yl1	0.0130584	1.6285
Apln	0.002139	1.93784
Rrm2	0.0122075	1.64964
D17H6S56E-5	1.41137e-05	1.79887
Prc1	0.00339031	2.73882
Knstrn	0.0359252	1.54964
Ppl	0.0197358	0.663146
C1rb	0.000762171	0.603736
Foxm1	0.0150809	1.60243
Mcm6	0.0235375	1.68275
Uhrf1	0.00337195	2.13527
Mest	0.00266803	1.619
Ulbp1	0.000390251	2.37657
Tll2	0.00136966	4.11185
0610010B08Rik	0.0498027	0.574515
1190005I06Rik	0.0132737	2.11853
1810010H24Rik	0.00857396	1.728
2310010G23Rik	0.0349795	2.3428
2310043L19Rik	0.0175239	4.11735
2310068J16Rik	0.00510842	2.06303
4930445N18Rik	0.048985	2.44266
4930552P12Rik	0.0106782	1.66966
AI662270	0.0239675	1.77351
Acot1	0.000961843	2.04187
Actg2	0.015396	1.58999
Actr3b	0.00229389	1.56312
Acvr2b	0.000894952	0.642629
Aldoc	0.00534313	1.6978
Anln	0.0238198	1.54655
Aqp11	0.031758	1.55242
BC048679	0.00964729	1.56251
Bbs2	0.00763367	0.632607
Cbr2	8.74176e-05	1.54371
Ccdc88b	0.045524	0.658864
Ccl9	0.0171994	1.59022
Cd55b	0.0375565	0.635795
Clec18a	0.0243048	0.411587
D5Ertd615e	0.0178415	0.648034
Dio3os	0.0452531	0.454459
Dusp4	0.0310165	0.65103
Dzank1	0.00548993	0.603542
Emilin3	0.00757689	0.488296
Eno1	0.0317419	3.07119
Esd	0.00425557	1.64717
Flywch2	0.00543365	0.572842
Gabra1	0.00590433	1.75107
Gdap10	0.0218155	0.599096
Gk5	0.0123719	0.584306
Gm10390	0.00227548	1.66821
Gm11944	0.0154207	0.407122
Gm13490	0.0011922	1.63002
Gm14391	0.0487798	2.30058
Gm3636	0.0366997	1.93162
Gm5420	0.0345508	0.549527
Gm590	0.014529	0.64033
Gpr137c	0.00737105	0.49274
Hmga2-ps1	0.00112024	1.64903
Hoxa6	0.0379845	0.626423
Hras	0.00750773	1.51918
Hrk	0.0122509	0.524706
Ikbke	0.0471791	1.53053
Il18	0.0279224	1.96806
Il3ra	0.0136105	1.5958
Itih2	0.00696358	0.604641
Kif20a	0.00324495	1.747
Lca5l	0.0315251	0.627853
Lrtm2	0.047869	1.53385
Map3k13	0.0186035	0.63573
Map3k14	0.00354239	0.633243
2016-03-01	0.0187579	1.5494
Mc5r	0.00846422	0.631755
Mir17hg	0.0242854	0.659504
Mir8111	0.00352153	0.105959
Mmp3	0.00527542	1.89209
Msx1	0.0283235	0.578273
Mt3	0.0494878	1.85488
Necab1	0.00326684	1.56168
Nlrc3	0.0149776	0.639074
Nudt11	0.0219742	0.658889
Olfr859	0.0380231	0.394804
Pax7	0.0119259	0.533152
Pcdhgb4	0.0271398	0.622332
Plekha7	0.0273561	0.627389
Plp2	2.27187e-06	1.52135
Proca1	0.0374212	1.54065
Ptar1	0.0119448	0.66397
Pthlh	0.00329728	1.72394
Rasgef1c	0.015743	0.457841
Rpl34	0.00497007	0.520212
Serpinb6c	0.0465036	0.330851
Sez6l2	0.0146503	1.52125
Shcbp1	0.0476047	1.96524
Slc38a11	0.0376116	0.569096
Slc39a8	0.0486564	0.600953
Slc6a2	0.0232971	0.561188
Slfn3	0.00218094	0.486149
Sned1	0.0111483	0.646318
Spaca6	0.00571919	0.663946
Sv2a	0.0138038	1.7479
Tceal3	0.0323868	1.53742
Tex38	0.00582886	1.85273
Tmco4	0.000205168	0.604338
TrnG	0.0381624	0.579346
Ttpa	0.0291481	1.51468
Usp14	0.00278489	1.73236
Ypel5	0.0215649	1.80614
Zeb2os	0.0438866	0.632437
Zfp109	0.00227103	0.659209
Zfp184	0.00146524	0.298694
Zfp619	0.000279447	0.649576
Zfp647	0.0142205	0.566849
C130036L24Rik	0.00169577	0.531299
Cmtm5	0.0423271	2.1865
Ebf4	0.0184042	1.59463
Gm19461	0.00915794	1.75206
Mir6955	0.0134589	3.33792
Zfp551	0.00105028	0.661011
1700029J07Rik	0.00379527	0.621217
A330074K22Rik	0.00554365	1.61885
Adam12	0.000224243	1.69005
Cbx7	5.29935e-06	0.63781
Ccl19	0.0358636	0.372411
Cidea	0.000339555	1.91368
Cilp2	0.00330974	0.630018
Csl	0.0186206	1.59926
Cstad	0.0178961	1.69278
Dgkg	0.00338336	0.623988
Dmp1	0.00238033	1.55367
Dpf1	0.00231332	1.67046
E2f2	0.00113014	1.69247
Fam19a5	0.00052726	0.621931
Flrt1	0.00371676	0.500366
Frzb	0.000157402	1.55585
Gm12216	0.02837	0.394443
Gm14322	0.00238705	0.595186
Gpx3	0.00083148	0.57036
Hacd1	1.04568e-07	1.64022
Ift122	7.89148e-05	1.63758
Kcna2	0.0028409	0.572396
Kcnh2	0.00149248	1.60375
Kif11	0.00123032	2.20612
Lrrc3	0.0402312	0.666174
Lypd6	0.00489242	0.600548
Maneal	0.00468688	0.631636
Mettl21c	0.000967277	2.04117
Pla2g5	0.0343165	0.643429
Rhebl1	0.0151508	0.63745
Sdsl	0.0208558	1.95179
Serpinb1a	0.00131832	1.72124
Smox	0.00132501	1.69967
Srebf1	0.000168932	0.505301
Syt3	0.000748003	0.622313
Tfrc	0.000692588	1.99905
Tm6sf1	2.0212e-06	1.8937
Zfp239	0.000437806	0.390205
Zfp940	0.00558647	0.619259
Zfp964	0.0461607	0.423694
1810041L15Rik	0.00342995	1.60795
A930003A15Rik	0.00135731	2.48679
Actc1	0.000351567	4.24268
Adamts20	0.00650448	1.56222
Art5	7.83114e-05	0.613578
B230312C02Rik	6.36486e-06	4.05147
C130080G10Rik	0.00210037	5.70659
Calml4	0.00210886	1.89515
Cited4	0.0338905	1.51924
Cyp1a1	0.0026373	1.71698
Ddah1	2.76758e-06	0.527404
Dkk3	0.00160824	0.546108
Fst	0.0489514	0.646471
Fxyd6	0.00042575	0.641131
Gamt	4.6184e-07	1.66499
Gldn	0.0148122	0.595498
Gm2176	0.0436959	0.539539
Gm4841	0.0169862	1.71264
Ifitm10	0.0207211	2.02157
Igfn1	0.000481665	0.426376
Klhl38	0.041556	0.661539
Mettl21e	0.0039294	1.65843
Mss51	0.00079897	0.392425
Mttp	2.33696e-05	0.615536
Mybph	0.000154827	1.717
Npr3	0.00681532	1.73323
Pmepa1	1.8156e-06	0.558137
Smim5	0.048065	0.568869
Tceal5	0.000155458	1.53674
Tceal7	2.10421e-05	1.97396
Tmem100	0.00388967	0.643456

## Sheet: 2477 vs. Isotype
Column ID	p-value(REGN2477 vs. Isotype Control)	MeanRatio(REGN2477 vs. Isotype Control)
4930463O16Rik	0.00246092	5.81118
Igf2bp3	4.67869e-05	7.83885
Tspan18	0.00612079	0.649368
Aldh18a1	0.0442403	1.55068
Car7	0.0201703	0.603076
0610043K17Rik	0.0133735	0.510923
1700001O22Rik	0.0354446	1.85196
1700003M07Rik	0.0193789	0.572809
1700012D14Rik	0.00146819	0.558262
1700042G15Rik	0.00382168	11.1253
1810034E14Rik	0.0143534	2.03571
2310043L19Rik	0.0215835	3.47179
4930445N18Rik	0.0365927	2.65843
4933407K13Rik	0.000971318	0.562806
6430550D23Rik	0.039431	2.03319
Actg2	0.00397064	1.56997
Actr3b	0.0109368	1.59034
Amd1	0.00266241	1.54194
Amd2	0.00184577	1.56254
Aoc2	0.0243742	0.634313
Apc2	0.0132136	0.598941
B130034C11Rik	0.0424483	0.662404
Ccl12	0.0105274	0.201631
Ces2c	0.0257432	2.34058
Cfap52	0.00488216	0.513957
Clic3	0.0383766	0.354633
Dzip1l	0.00283235	0.657729
Emilin3	0.0337645	0.558426
Enpp3	0.00162578	0.6499
Ffar2	0.0166011	0.443123
Gm10069	0.0196174	0.477164
Gm17769	0.00778848	0.539862
Gm19689	0.00386711	0.631942
Gm20594	0.000373056	2.59084
Gm5424	0.0492151	0.576259
Gm8709	0.00252846	1.50625
Gpnmb	0.0021498	0.644165
Hist1h2bl	0.0499101	1.65785
Hmga2-ps1	0.0115909	1.97491
Hrct1	0.00173371	0.623318
Il18	0.0415524	2.19282
Il1r2	0.0384007	2.07457
Itih2	0.0141934	0.585273
Kif1a	0.0207757	0.650185
Lcn8	0.00395809	9.83774
Lgals6	0.00759924	0.21172
Lhb	0.0113954	0.435004
Lrrc55	0.00819652	0.626209
Lrtm2	0.0211907	1.6108
Mamld1	0.00307766	0.616134
Mettl24	0.0280328	0.55683
Mfsd7a	0.00699146	0.644599
Mir8111	0.00111619	0.0937631
Ncf4	0.0233938	1.73551
Ndufaf5	0.0480912	1.72643
Nepn	0.0024198	0.527335
Nhs	0.0176772	0.654371
Nradd	0.0127703	0.624266
Ntf3	0.0134614	0.650309
Nudt17	0.0147292	0.592892
Olfr859	0.000389391	0.26736
Paqr6	0.0376659	2.24308
Pcdhb11	0.0427483	0.624195
Pcdhga10	0.00525494	0.426487
Pcdhga3	0.0365501	0.511613
Pcdhgb4	0.0209813	0.617139
Pde1c	0.0473201	0.609752
Plekha7	0.0361038	0.632904
Plxdc1	0.00294487	0.665997
Plxnb1	0.00317967	0.599713
Pou3f1	0.0389072	0.588153
Ppp1r14a	0.00539131	0.594554
Prokr1	0.0358657	0.646368
Prr3	0.00921313	0.661361
Prrt1	0.0364217	2.0987
Ptrh1	0.0103808	1.69726
Rab36	0.0360753	0.569944
Rad9b	0.0430186	0.653488
Rasd1	0.0193873	0.519893
Rasgef1b	0.0117616	1.54783
Rasgef1c	0.0418379	0.493127
Rcan1	0.0482623	1.54469
Sap25	0.00890934	0.125796
Setd4	0.0143206	0.573496
Sgsm1	0.045575	0.620174
Slc22a21	0.0350251	0.644536
Smim24	0.0233644	0.384337
Smoc1	0.00574232	0.572877
Sntb1	0.000691494	0.646307
Srms	0.0441044	0.506437
Tceal3	0.00361689	1.74181
Themis	0.0260026	0.471745
Tmem178b	0.00659038	0.628551
Trp53i11	0.0449614	0.511821
Trpm3	0.0211692	0.586365
Usp14	0.0128456	1.65033
Zfp647	0.0178617	0.553753
Aatk	0.000391895	0.639217
Adamts8	0.0233112	0.575487
Dgkb	0.0285607	0.657339
Gm12338	0.00366252	1.87365
Gm15816	0.0147196	1.54156
1700029I15Rik	0.0137743	2.41839
4930578E11Rik	0.0335116	3.12095
Col28a1	0.00396241	0.581634
Cryba4	0.0036693	3.23132
Flrt1	0.0136127	0.617307
Kctd14	0.0412299	1.7304
Mettl21c	0.00941327	1.7941
Mir684-1	0.0132273	2.84835
Mtbp	0.0146783	0.643146
Nfil3	0.024587	1.53086
Ppp1r2-ps3	0.0219639	0.0827001
Rpl37rt	0.00185667	0.471252
Tcf7	0.0402035	0.556482
TrnV	0.00423587	2.54133
A930003A15Rik	0.0197339	2.17656
Actc1	0.0338667	1.61195
B230312C02Rik	0.00106333	1.84376
Gldn	0.0117417	0.626917
Gm1821	0.00514221	2.1625
Ifitm10	0.00669791	1.82381
Igfn1	0.0336693	0.594033

## Sheet: Combination vs. Isotype
Column ID	p-value(REGN1033 + REGN2477 vs. Isotype Control)	MeanRatio(REGN1033 + REGN2477 vs. Isotype Control)
Mthfd2	4.49554e-07	2.16535
Stk32c	0.0351964	0.458091
Lilra5	0.00110307	0.301804
4930463O16Rik	0.00409248	9.00134
Pik3ap1	0.0125608	0.396018
Pnp2	0.0152242	0.483332
Fam181b	0.0464331	0.554928
4933412E12Rik	0.0137805	0.540452
Mki67	1.35211e-06	5.48593
Igf2bp3	5.04791e-05	15.6469
Mag	0.00270036	0.274705
Hist1h2ap	0.0276756	2.64018
Ccna2	3.01509e-06	2.98425
Irs3	0.00559182	0.298279
Tnnt2	4.02091e-05	0.424734
Tmem150c	0.0418372	0.580615
Ifi205	0.00190372	0.446307
Cdkn1c	1.03426e-05	0.57541
Ccnd1	0.0168825	1.73074
Pcdhb22	0.00551245	0.412456
Kif22	0.0148106	2.47806
Top2a	6.58808e-06	6.24878
Lrrc17	0.00164334	0.416653
Vwf	0.000487485	0.638893
Spinkl	0.0155648	0.373342
Kcnj14	0.00461499	0.439044
Prnd	0.0211137	2.23769
Chac1	0.0330572	0.24807
Megf10	0.00832036	0.647556
Birc5	0.00814332	2.2491
Edn3	0.00260605	0.425851
AI429214	0.0150833	0.419458
Nusap1	0.00496999	2.10218
H2-Q5	0.000801195	0.375377
Tmem200b	0.0108157	0.56591
Rtp3	0.00158004	0.471757
S100b	0.00106489	0.320915
Adamtsl2	0.00114704	0.427805
Psat1	0.0125569	1.56823
Fgfr4	7.73033e-05	0.440741
Apln	0.00600924	1.80839
Smpd3	0.0415961	0.604529
Slc26a10	0.00107746	0.470207
Pi15	0.000529779	0.36399
Sfrp1	5.74185e-06	0.419507
Pcdhgb7	3.31976e-05	0.468261
Rrm2	0.0305407	1.533
D17H6S56E-5	0.00030056	1.65031
Ckap2	0.000435048	4.62855
Prc1	0.00307761	4.85493
Garnl3	0.0014151	0.520038
Ppl	6.43223e-05	0.402637
Mcpt4	0.000262834	0.487922
Tspan18	0.00249676	0.608829
C1rb	9.10909e-05	0.385889
Chst1	0.00264087	0.610219
Lvrn	0.00146552	0.508684
Mcm6	0.0131163	2.09139
Uhrf1	0.0219646	1.87543
Cchcr1	0.000593779	0.516005
Ulbp1	0.00107073	2.64611
Cdc20	0.0316267	1.80176
Tnfrsf25	0.0321844	0.48687
Tpsab1	0.0116603	0.506823
Cdca8	0.00605783	2.64662
Gdf10	0.00106399	0.408986
Sytl2	0.000266676	0.420892
Foxc1	0.000371255	0.529192
Nsg1	0.00230551	0.626234
Cma1	0.00511158	0.513701
Atf5	1.19232e-07	0.644906
Leng9	0.00551324	0.641823
Svep1	7.25246e-05	0.584807
Fam46a	0.00146556	0.596663
Smad6	0.000629539	0.526083
Omd	0.0125507	0.600295
Apoe	9.68275e-06	0.510678
5730480H06Rik	0.0217033	0.646517
Ogn	0.000271261	0.526185
Srpx	0.00588273	0.637629
Agtr1a	0.00478789	0.622786
Penk	0.000193701	0.442396
Gm11423	0.00203125	2.04935
Pih1d2	0.0368235	1.73233
Pacsin1	4.58269e-05	2.2927
Inhba	0.000383905	2.14636
Trpm6	0.00212655	1.94058
Mia	0.0168275	2.70222
Tll2	0.00602454	9.60282
0610038B21Rik	0.016416	1.74214
0610043K17Rik	0.0066265	0.394827
1700012D14Rik	0.00142667	0.410706
1700042G15Rik	0.000257759	14.682
1700094D03Rik	0.00788812	0.661712
2310065F04Rik	0.000466657	0.594645
2310068J16Rik	0.0229491	2.17888
2610015P09Rik	0.000926925	0.632763
2810410L24Rik	0.0252484	0.642036
3000002C10Rik	2.7501e-05	1.50876
3110070M22Rik	0.00376644	0.515648
4930469G21Rik	0.0278084	1.85029
4930552P12Rik	0.00401614	1.73358
4930577N17Rik	0.00491054	0.581613
4931402G19Rik	0.0262036	0.638376
6330410L21Rik	0.00347523	1.51024
9030617O03Rik	2.68002e-06	0.644111
9330136K24Rik	0.0466391	0.628583
9330159F19Rik	0.005915	0.651526
9430015G10Rik	0.0019482	0.646533
A330023F24Rik	0.0238837	0.66397
AI662270	0.0131257	1.70355
Abcb1a	0.00136092	0.639143
Abhd1	0.00747799	1.55391
Abhd14b	0.00103542	0.630176
Acad12	4.00944e-06	0.623621
Ackr4	0.0219527	0.61023
Acta1	3.45644e-11	1.53764
Acta2	0.0393071	0.650705
Actg2	0.00257505	2.20167
Actr3b	0.000337392	2.03694
Acvr2b	0.000610143	0.615354
Ada	0.0251423	0.627102
Adam22	0.0028165	0.641454
Adamts3	0.00585724	0.659602
Adamtsl4	0.00339132	0.658788
Adap1	0.00585157	1.63064
Adcy5	2.45171e-05	0.605657
Adig	0.00233473	1.68947
Aff3	0.0229276	0.592059
Ahnak	2.32367e-06	0.624367
Aim2	0.0168904	0.621487
Aimp2	0.000259436	1.58371
Akna	0.000962232	0.666514
Aldh1a1	2.23496e-06	1.58125
Aldh2	2.4409e-05	0.621922
Aldoc	0.0446533	1.53546
Alg14	0.00271368	1.54229
Alg8	0.00200676	1.58966
Alox5ap	0.0104834	1.59506
Amd1	0.00354538	1.57074
Amd2	0.00447599	1.57617
Ankrd39	0.00184182	0.663475
Ankzf1	3.3219e-05	0.61618
Anln	0.000113386	1.83384
Anpep	0.00933198	0.650325
Antxr1	0.00235284	0.650748
Aoc3	0.00381208	0.614021
Ap1s3	0.00497802	0.554917
Apc2	0.0218158	0.648886
Apoc1	0.0197611	0.192811
Arhgef26	0.00536833	0.625029
Arl4d	0.0125671	0.646806
Arrb1	4.50218e-06	0.637391
Atp13a5	0.00718829	1.52833
Atp2b3	8.39171e-07	1.53979
Avpr1a	0.0311553	0.659389
B230206H07Rik	0.0113143	0.66111
BC048679	0.000380106	1.78247
Bace1	6.94511e-05	1.66015
Bcl3	0.0148531	0.626393
Bdh2	0.0270094	0.440088
Bend7	0.00359435	0.655319
Bhlhe40	0.000623338	0.539546
Bmp1	0.000509105	0.633828
Bnc2	2.91911e-05	0.665047
Btbd11	0.00117047	0.556341
C3	0.000499069	0.551004
Cacna1g	0.0134999	0.540115
Cacna1h	0.00483799	0.612722
Cacna2d3	0.0342128	1.53919
Car11	0.00016954	0.554237
Car4	0.00830721	0.647852
Car9	6.26319e-05	1.61416
Card10	0.000169417	0.589607
Cbfa2t3	0.000349537	0.647235
Cbr2	2.59804e-06	2.05643
Ccl27a	0.0215231	0.444548
Ccpg1	3.00337e-06	0.636729
Ccr2	0.00289864	1.60599
Ccrl2	0.00114729	0.65195
Cd83	0.01846	0.620132
Cd86	0.0202826	0.643437
Cdca7	0.0288188	1.75279
Cdh23	0.0113867	0.651621
Cercam	0.00197578	0.614254
Chad	0.001263	0.494038
Clcf1	0.0227674	0.630196
Cldn1	0.00393915	0.570903
Clec10a	0.00994377	0.571448
Clec18a	0.0227412	0.398227
Clec7a	0.0463244	0.463214
Cnn1	0.025263	0.622504
Cnnm3	1.39716e-06	0.629845
Coch	0.0466812	0.53291
Col11a1	0.00505892	0.585131
Col23a1	0.000317453	0.612398
Col4a4	0.0046775	0.619461
Col7a1	6.20676e-05	1.55095
Col9a2	0.0219466	1.694
Colgalt2	0.00163919	0.60263
Comp	0.00485296	0.650802
Cpxm2	0.00878462	0.643605
Cpz	0.0443124	0.509348
Creb3l1	0.0174625	0.656444
Crebrf	0.000129103	0.622227
Ctnnbl1	2.13102e-05	0.64831
Cxcl12	4.87061e-05	0.649107
Cybrd1	0.048371	0.554759
Cyp2d22	5.28233e-05	0.616872
Cyp4f13	0.00160196	0.645055
Cytl1	0.0171279	0.59623
Dapk1	0.0380352	0.643451
Dclk1	0.00368559	1.56702
Dhcr24	0.00117099	0.600125
Dhh	0.0486541	0.586224
Dhrs3	0.000281734	0.625967
Dio3os	0.000816649	0.243028
Dlk1	0.00307386	0.489887
Dna2	0.0301184	1.5739
Dnaaf2	0.0118282	0.653036
Dock6	7.00973e-07	0.655854
Drp2	0.0241068	0.622855
Dupd1	0.000405684	1.60087
Dvl2	0.000780517	0.63134
Dynlt1b	0.0210544	6.47214
Dzank1	0.0471877	0.645754
E030003E18Rik	6.25289e-05	1.59134
E130102H24Rik	0.0141181	0.547384
Efnb1	0.000151865	0.608242
Efs	0.00730665	0.601683
Egflam	0.00117149	0.631248
Eln	0.000942789	0.588995
Elovl6	0.0261468	0.636195
Elovl7	0.0286841	0.638303
Emilin3	0.000915042	0.366409
Endou	0.0107273	0.646975
Enho	0.00498348	1.78933
Eno1	0.0419252	2.87685
Enpep	3.31538e-05	0.663087
Enpp3	0.000648703	0.604869
Entpd2	0.000175547	0.62946
Epb4.1l4aos	0.00612392	0.620164
Epb4.1l5	0.00361188	1.53539
Ephb2	0.00456841	0.455023
Eps8l2	0.000507965	0.581116
Erc2	0.0468029	1.87654
Exoc3l4	0.0468544	1.55538
Exoc7	2.08758e-05	1.64196
Eya2	0.0140076	0.634791
Fam13c	9.96125e-05	0.619247
Fam169b	0.0486385	1.52882
Fam174b	0.0179995	0.563759
Fam184b	0.0310317	0.604509
Fam26e	0.0458912	0.626557
Fam46b	0.0379914	1.67724
Fam81a	0.039247	0.595093
Fam83d	0.00443454	0.473083
Fancb	0.00173126	0.595915
Fat4	0.00490098	0.65316
Fbln1	0.00358404	0.558904
Fcamr	0.0376939	3.76056
Fgf18	0.0342102	0.638267
Fgf5	0.0349032	1.55734
Fgf7	0.000190433	0.502553
Fhit	0.0280172	0.59675
Fmod	0.000450965	0.545131
Foxp2	0.0121652	0.646526
Frmd3	0.0427164	0.626522
Frmd7	0.0294605	0.618517
Frrs1	0.0431526	1.50424
Ftx	0.0115487	0.654181
Gabarap	3.56713e-06	0.629397
Gadd45a	0.00257847	1.80126
Galnt15	0.0177533	0.664488
Gbp4	0.036024	0.641406
Gbp5	0.0490944	0.65041
Gcat	0.00719131	0.640918
Gcnt2	0.0001863	0.63109
Gdpd3	0.00376033	0.57679
Gigyf1	7.70689e-07	0.651298
Gjb2	0.0471691	0.618734
Gk5	0.00949645	0.618924
Gm10052	0.0480867	0.489787
Gm10069	0.00712499	0.441456
Gm10390	0.00665562	1.79206
Gm10767	0.0369924	0.65465
Gm11944	0.0140518	0.494026
Gm19689	0.00167136	0.605213
Gm20594	7.78466e-05	2.59995
Gm20597	0.0490552	0.645422
Gm20743	0.00178422	0.579139
Gm26705	0.0136926	0.582523
Gm5069	0.00284182	1.61277
Gm5523	2.66826e-05	1.57968
Gm590	0.00207891	0.519664
Gm8709	0.011257	1.97477
Gng7	0.000295329	0.6604
Gpnmb	0.00954596	0.59603
Gpr37l1	0.0098907	0.249378
Grasp	0.000243216	0.595136
Gstm6	0.019304	0.360418
Gtse1	0.035001	2.06349
H2-Ab1	0.000328071	0.547538
H2-D1	0.000184102	0.657641
H2-Ea-ps	0.029678	0.65771
H2-K1	0.000419247	0.657878
H2-K2	0.0112657	0.658608
H2-Q10	0.00578818	0.609111
H2-Q6	0.00197849	0.631356
H2-T23	0.00273475	0.665851
Hexim1	2.62479e-07	0.637021
Hilpda	0.0171035	0.639854
Hist1h1d	0.0255473	2.66888
Hist1h4n	0.0462071	3.1953
Hmga2-ps1	0.000522199	2.38404
Hoxa11	0.00254504	0.663963
Hoxa4	0.00835223	1.60174
Hoxb3	0.00592713	0.632217
Hoxb4	0.000184653	0.503611
Hoxd9	0.0219859	0.559714
Hpdl	0.0101072	1.62024
Hrct1	0.000734454	0.571636
Hrk	0.0213029	0.455126
Hspb8	5.64363e-06	1.63114
Htr7	0.00582033	0.625996
Icosl	0.00147858	0.654993
Ifi30	0.00015365	0.568581
Ift140	0.00573659	0.64686
Igflr1	0.0363276	0.631062
Il11ra1	7.85085e-06	0.666026
Il12a	0.0124473	1.50014
Il17rd	2.4246e-05	0.641017
Il1r2	0.0208707	2.28264
Il2ra	0.0439748	0.63669
Ildr2	0.00755542	0.61906
Irf1	6.03341e-05	0.652311
Irf4	0.0201885	0.540067
Itga11	0.0199018	0.643822
Itih2	0.00669032	0.558808
Itpr3	0.000254584	0.526655
Izumo4	0.00317346	0.542152
Jam2	4.09844e-07	0.665642
Kcna1	0.00254775	0.522444
Kcng4	0.000617227	1.50613
Kcnj11	1.23858e-08	0.634859
Kif1a	0.0392539	0.611047
Kif1c	1.45338e-07	0.597334
Kif20a	0.000317154	1.97245
Kiz	9.72366e-09	0.661521
Klhl33	0.0014018	0.645823
Klhl34	0.00760205	0.600385
Lbp	0.0168416	0.654902
Lcn8	0.00386514	11.4444
Ldlrad4	0.000136275	0.650495
Lepr	0.00120595	0.620527
Lfng	0.0129768	0.653364
Lgals1	2.88831e-07	1.51922
Lgals6	0.0135623	0.312584
Lgi2	0.041078	0.607284
Lin7a	0.00980084	0.665839
Lincppara	0.0227811	0.516546
Lmod2	0.0213091	0.650921
Lpcat4	0.00764445	0.664832
Lppr2	0.00845117	0.551769
Lrp4	5.33499e-06	0.629556
Lrrc27	0.00698223	0.648683
Lrtm2	0.000627143	1.85817
Lsm6	0.0323222	0.570141
Ltbp1	2.79262e-05	0.619678
Lum	0.000269886	1.57956
Lzts3	0.00197084	0.654655
Maf1	2.31834e-08	0.63226
Maged1	4.41958e-06	0.649574
Mamdc2	0.0430647	0.664515
Mamld1	0.0004804	0.550261
Map2	3.82264e-05	0.631436
Map3k13	0.00646399	0.597991
Masp2	0.0388576	0.593001
Mbp	0.027424	0.575271
Mettl24	0.00799922	0.408648
Mfsd7c	0.0458495	0.568785
Mical1	0.000774735	0.59845
Mir8111	0.00990948	0.215949
Mkx	0.00132021	0.486756
Mmp2	0.000211602	0.643739
Mmp28	0.0169742	0.610378
Mmrn1	0.00842473	0.623244
Mpz	0.0249386	0.60172
Mpzl2	0.0313894	0.506905
Ms4a6d	0.0366809	1.59677
Mst1r	0.0121128	0.360224
Mt2	0.0217553	3.04595
Mt3	0.0152	2.77242
Mterf1a	0.0175098	0.612604
Mtss1l	3.99118e-07	0.635598
Myh11	5.89055e-05	0.631066
Myl1	2.90885e-10	1.78763
Myo1d	0.000491193	0.658153
Myo1g	0.0335537	1.88079
Myo7a	0.000177726	0.577435
Mypop	0.000606701	0.63506
Myrip	0.0257685	0.639822
Nabp1	0.0112401	1.50507
Ncf4	0.0380531	1.90626
Ncs1	0.000309318	1.57785
Neto2	0.0025939	1.75255
Neu2	0.000317306	1.53046
Nkd1	0.00491641	0.666224
Nlgn2	0.00201282	0.609309
Nme1	1.20644e-05	1.50873
Nmrk2	0.00242573	1.64308
Nol4l	0.0276134	0.657037
Noxo1	0.0103607	0.452164
Npnt	0.000955362	1.52629
Npy1r	0.0211109	0.642316
Nr1d1	0.000299126	0.614327
Nr1h2	9.7645e-07	0.648336
Nrbp2	0.00134878	0.654186
Nrn1l	0.0376911	0.310112
Ntf3	0.00434837	0.621431
Oas1b	0.0230129	0.564479
Odc1	6.12315e-05	1.88209
Ola1	2.22903e-05	1.5672
Olfml3	0.000548463	0.663732
Opcml	0.0159969	0.653501
P4htm	0.00232513	0.607206
Pak1	0.00119662	1.50926
Palm	0.000603833	0.653596
Pard6g	0.00558854	0.647023
Pax7	0.0127341	0.60453
Pcbp2	0.0147583	0.648735
Pcdhga10	0.0112041	0.468664
Pcdhga6	0.0109779	0.640292
Pced1b	0.0322974	0.649102
Pcif1	1.10497e-05	0.63131
Pcsk4	0.00271702	0.610811
Pde1c	0.0282429	0.505793
Pde4c	0.000170282	0.606499
Pdia5	0.0182882	0.606249
Pdzrn3	2.70765e-05	0.594998
Pfas	3.57878e-07	0.534822
Pfkm	1.6674e-09	0.635572
Pfkp	0.000256561	0.666401
Phc1	2.08098e-07	0.618888
Pi16	0.0211752	0.608745
Piwil2	0.00472228	0.660665
Pla2g12a	0.000337743	0.636318
Plekha7	0.00481131	0.524161
Plekhg3	9.80745e-05	0.65978
Plp1	0.000484906	0.652008
Plp2	3.09503e-05	1.70552
Pltp	9.92837e-05	0.623233
Plxdc1	0.00301139	0.637749
Plxnb1	0.0021605	0.585825
Pou3f1	0.00134275	0.424633
Ppp1r14a	0.00461003	0.521675
Ppp1r3c	0.0244466	1.62268
Prkcd	0.000658032	1.61386
Prkch	0.000483861	0.654583
Prkg2	0.0250177	0.648467
Prox2	0.00310866	0.632493
Prr3	0.00124381	0.52249
Prrt2	0.0422175	0.629477
Prrx1	8.13523e-07	0.664825
Prx	0.0199622	0.633806
Psd3	0.00018172	1.53342
Ptafr	0.0238877	0.610573
Ptges3l	1.06822e-05	1.52529
Pthlh	0.0126144	1.54007
Pygl	0.00538866	0.612583
Rab10os	0.00025778	0.553644
Rab11b	0.0460575	0.558962
Rab11fip3	2.54009e-05	0.653668
Rabep2	0.0014998	0.646915
Radil	0.019199	0.630193
Rapsn	2.08446e-06	0.660812
Rarres2	5.09092e-05	0.626377
Rassf9	0.0485663	0.643211
Rcn3	0.0118338	0.656982
Rdh5	0.00890415	0.664742
Rdh9	0.0160411	0.646408
Reln	0.00183879	0.602353
Rfx1	0.00210868	0.637976
Rfx2	0.00141023	0.646105
Rgs11	0.0322804	0.425879
Rgs4	0.00337345	0.659828
Rhbdf2	4.38034e-06	0.636718
Riiad1	0.00569824	0.607995
Rilpl1	2.23116e-06	0.605078
Rnf114	6.48624e-06	0.603792
Rnf115	0.00356611	1.5539
Rrp12	4.6674e-05	1.57411
Rsl1	0.00376921	0.384249
Rusc2	0.00014215	0.662076
Rxra	4.72783e-08	0.637847
S100a7a	0.0181458	0.270482
Safb2	2.00678e-05	0.659764
Sap25	0.0149489	0.18616
Scara3	0.00300968	0.666038
Scd2	0.00201332	0.638935
Scn7a	0.000361495	0.639434
Sdr42e1	0.017744	0.561792
Sec14l2	0.0441678	0.478602
Sec16b	0.00388923	0.636281
Selp	0.0465974	0.660206
Sema3d	0.016227	0.649514
Serpina3c	0.0367313	0.440208
Serping1	0.000293533	0.609794
Sfrp5	0.000227698	0.47406
Sh3pxd2b	0.0170433	0.658793
Siglech	0.031189	0.578201
Slc12a9	8.1821e-06	0.64274
Slc15a5	0.0264404	1.64392
Slc22a15	0.0144184	0.659491
Slc22a17	0.0410734	0.652013
Slc6a2	0.00602546	0.472205
Slc8a1	0.0017371	0.663464
Slc9a3r2	0.0071379	0.661417
Slco2b1	0.00076706	0.653202
Slfn3	0.010091	0.633292
Sntb1	0.00158471	0.628221
Snurf	0.014812	0.464129
Sorbs3	4.45046e-08	0.591841
Sox10	0.0321378	0.512624
Sox9	0.0045291	1.86063
Spata33	0.00620134	3.40728
Spdl1	0.0372254	2.28767
Spred3	1.06529e-06	1.83605
Ssc5d	8.16839e-05	0.640165
Ssfa2	3.53336e-08	0.651661
Ssu2	0.0487718	0.583656
St3gal2	4.95202e-07	0.656646
Stc1	0.0474043	1.63464
Stk11	7.33496e-09	0.604497
Stk19	0.00248451	0.645706
Styk1	0.00450918	0.633883
Sulf2	0.000695411	0.602231
Suv39h1	7.42953e-05	0.66278
Sv2a	0.00806682	1.81287
Syde1	8.85564e-05	0.651875
Tbc1d1	0.000803077	0.597089
Tbc1d17	6.14643e-07	0.648467
Tcea2	5.19707e-05	0.657672
Tcea3	5.09963e-08	0.656465
Tceal3	0.00331389	2.00437
Tcf15	0.00271144	0.563783
Tdrkh	0.00339462	0.628961
Tfap4	4.08087e-05	0.607136
Tgfb3	8.38163e-08	0.655208
Tgfbr3	0.000150687	0.65146
Tgtp1	0.0080756	0.283425
Thbs2	0.014357	0.642044
Themis	0.0203596	0.625549
Thrsp	0.00933753	1.51869
Thsd4	0.0055487	0.468197
Timeless	0.00142136	0.636824
Tlcd2	0.00492308	0.643843
Tmc4	0.0388301	0.569497
Tmco4	0.000354525	0.577057
Tmeff2	0.010564	0.522034
Tmem119	0.0413018	0.653365
Tmem178b	0.00140848	0.506738
Tmem184a	0.0132808	1.82899
Tnfrsf14	0.0151619	0.531583
Tnk2	3.593e-06	0.599862
Tpsb2	0.0200002	0.495086
Trim62	0.0402662	0.583364
Trpm3	0.00936598	0.534359
Trpv4	0.00777708	0.591972
Tst	0.000853774	1.52209
Tubb6	0.00120733	1.52999
Txnrd3	4.90941e-05	1.53628
Uba7	0.00214678	0.655288
Ulk1	6.40155e-08	0.650096
Unkl	0.000323058	0.663513
Usp14	0.00886272	1.50716
Uts2r	0.0499612	0.61265
Vamp5	0.00407716	0.645383
Vezf1	1.21274e-07	0.649267
Vipr1	0.0180313	0.652674
Vit	0.00844706	0.53168
Vstm4	0.0240202	0.661589
Wbp1l	2.03052e-06	0.650537
Wdr45	1.73354e-05	0.614103
Wfikkn2	0.0001278	0.657835
Wif1	0.000643789	0.491728
Wisp2	0.0240551	0.62035
Xdh	0.0144371	0.649511
Zbtb49	0.0012251	0.625175
Zc3h6	0.00855531	0.663645
Zdhhc12	0.00841098	0.664455
Zfp108	0.00224029	0.653309
Zfp111	9.3152e-05	0.649137
Zfp128	0.000715325	0.635795
Zfp180	3.29069e-08	0.640525
Zfp184	0.0171945	0.540895
Zfp366	0.0298689	0.607981
Zfp37	0.00522117	0.643331
Zfp418	0.000308018	0.625457
Zfp46	0.000307123	0.577462
Zfp61	0.0282211	0.634844
Zfp618	0.0185162	0.442596
Zfp619	4.7463e-06	0.630263
Zfp647	0.0017706	0.443406
Zfp651	0.000624995	0.634979
Zfp773	0.00778077	0.554476
Zfp775	2.13238e-05	0.655602
Zfp873	0.0449786	1.52987
Zfp94	0.0156019	0.639872
Zfp951	0.00190538	0.624198
2900041M22Rik	0.0299616	0.538237
4933415F23Rik	0.0036288	0.33826
5930438M14Rik	0.00411072	0.337696
AI118078	0.0242883	1.7589
Aatk	8.41015e-06	0.496336
Abat	0.000710256	0.545557
Adam33	0.0280268	0.60835
Adamts8	0.00423878	0.411194
Adra2b	7.14345e-05	0.500513
Aebp1	3.50334e-06	0.563617
Alox12	0.0037964	0.659773
Atp1b1	0.00137757	0.64291
B3gnt3	0.00422749	0.508843
Cacnb2	0.0228112	0.590729
Cdc42ep4	0.000143641	0.66342
Clstn3	0.000419645	0.456855
Cmpk2	0.00183261	0.630023
Col1a1	0.000142541	0.520258
Dapp1	0.000400743	0.50807
Dgkb	0.00485988	0.444436
Dynlt1a	0.00443806	0.511121
Ephb6	0.00288745	0.495928
Fa2h	0.00566105	0.34882
Fam53b	1.26743e-05	0.515482
Flrt3	9.052e-05	0.395673
Gatsl3	0.00763358	0.658948
Gkn3	0.0095309	0.292581
Gli1	0.000367837	0.590487
Gm12338	0.00291847	2.28595
Gm15816	0.0033251	1.90213
Hapln3	0.0234809	0.416544
Hey2	0.0490605	0.572412
Hid1	0.019871	0.636142
Il17re	0.0130789	1.77069
Itga10	0.00924593	0.63974
Itga4	0.00102584	1.66452
Kcnt2	0.0431319	0.569194
Mir2137	0.0263837	2.48639
Myh13	0.000773544	1.73122
Myh2	0.0158469	0.52699
Ndufa4l2	0.000191738	0.602985
Nos1	0.00216523	0.542819
Osr1	0.00232752	0.641134
Pde1a	0.0112869	0.531299
Plekha4	0.00236802	0.475002
Pnck	0.000701312	1.73251
Pnmt	0.00239754	0.543702
Rasl12	0.000127352	0.625828
Rnd2	0.00492594	0.585289
Rtp4	0.000102714	0.643959
Slc16a2	0.00055461	0.615814
Slc5a3	0.00436935	0.666547
Spns3	0.0489874	2.07778
Tnc	0.0067162	0.630352
Tnmd	0.00150022	0.581584
Tstd1	0.0464593	0.370271
Tyms	0.0392204	0.462412
Vtn	4.06816e-07	0.55639
Zbed5	0.0242344	0.568689
Zdbf2	0.00427476	1.52303
Zfp185	0.0414999	0.663284
Zfp248	0.00739239	0.639687
Zfp658	0.0423307	0.563724
1500009L16Rik	0.0167784	1.67343
1500015O10Rik	0.00254881	0.370162
1500017E21Rik	0.00467112	2.19315
1700029J07Rik	0.000808934	0.432896
2210011C24Rik	0.0131187	2.23729
2310008N11Rik	8.07766e-06	0.492484
2310081J21Rik	0.00318014	0.529132
A330074K22Rik	0.000740095	1.9537
Abca1	3.50561e-06	0.523735
Acbd4	1.23377e-06	0.565443
Acvr1	7.78612e-06	0.573434
Adam12	0.00237608	1.82628
Adcy2	3.25747e-06	0.601589
Aig1	0.000133252	1.91006
Aldh1a7	0.00352651	2.00481
Amhr2	0.00444513	0.636261
Amot	7.13978e-08	1.56587
Ankrd23	2.43515e-07	0.546163
Apcdd1	0.00360108	0.565667
Asb11	2.97082e-07	0.537971
Atl1	0.00244329	0.531345
Atp1b4	0.0163405	1.67858
Avil	0.00153062	0.447885
B130024G19Rik	0.011564	0.483023
BC049352	0.0127688	2.04524
Bambi	0.00100678	0.627822
Begain	0.00352378	2.83943
C920025E04Rik	0.00541816	0.407096
Cadm4	0.000979828	0.544808
Casq2	1.85051e-05	1.98245
Casr	0.00137175	0.59188
Cbx7	2.78455e-09	0.456928
Ccbe1	0.00474863	0.495576
Ccdc173	0.0294902	0.637939
Ccdc3	0.00191347	0.566463
Ccl19	0.00278919	0.146441
Cfap74	0.0203153	0.645477
Cfh	4.28997e-05	0.514879
Cidea	3.34885e-05	2.53587
Cilp2	5.41611e-05	0.418773
Cited1	0.0123731	2.09294
Clec3b	0.00078395	0.590948
Clmn	0.000144699	0.487542
Col4a5	0.0128535	0.540497
Col6a6	0.00535146	0.564089
Crispld2	0.000899393	0.632009
Csl	0.0234133	2.13134
Cstad	0.00221031	2.37343
Ctxn3	0.0054978	0.605024
Cuzd1	0.000480337	1.82681
Dgkg	0.0137088	0.534528
Dleu2	0.00408949	0.566778
Dll1	0.0276601	0.63973
Dmp1	0.000417806	2.11256
Dpep1	0.000107409	0.557709
Dpf1	0.00268504	2.45022
Dusp26	1.3932e-08	0.495682
E030030I06Rik	0.00202522	0.616412
E2f2	0.000164627	2.36059
Efcab12	0.00745469	1.81
Egfl6	0.0174737	0.436723
Ephb3	0.00129008	0.618742
Etv4	1.10349e-05	1.80417
Fam198a	0.000992799	0.509958
Fam19a5	3.18212e-05	0.541116
Fbxo32	0.0122736	0.540289
Flrt1	0.000307805	0.34894
Foxo4	2.50007e-10	0.546044
Frzb	6.67573e-05	1.87746
Gas1	0.00193472	0.621304
Gas2	0.00223296	0.545108
Gfra1	0.000277697	0.577987
Ggt5	0.000661628	0.532037
Glt8d2	0.00229439	0.527267
Gm12185	0.00897745	2.231
Gm12216	0.0140901	0.31134
Gm14322	0.00117325	0.549555
Gm6710	5.92911e-05	0.597694
Gm6981	4.33934e-05	1.94816
Gm9054	0.00822946	2.85028
Golga7b	0.0414208	1.555
Golm1	0.000221108	1.6521
Gpm6a	0.00865239	0.52622
Gpx3	7.68228e-06	0.390132
Grik5	0.000776932	0.651706
Grrp1	0.000633847	0.490049
Gsn	1.01861e-05	0.536147
H2-Eb1	4.98233e-05	0.583234
H2-Q2	0.00146032	0.628484
H2-Q4	7.49506e-05	0.612484
Hacd1	4.93261e-06	2.30981
Htra3	1.98077e-05	0.470385
Ift122	3.14473e-06	2.33384
Igfals	0.0129095	0.43296
Irx3	0.011189	0.629994
Itgb1bp2	3.39144e-07	1.69368
Itgb4	2.40306e-05	0.536343
Itgb5	9.70257e-09	0.491432
Itm2a	1.36383e-06	1.94785
Kcna2	6.5338e-05	0.436581
Kcnh2	0.00136294	2.20087
Kcnk1	0.0163733	1.74026
Kif11	0.00296695	3.57563
Kif26b	0.00116359	1.65685
Lcn2	0.0137715	1.74128
Lingo3	2.7352e-05	1.84383
Lrrc2	0.000184997	0.625395
Lrrc3	0.0127335	0.53304
Lypd6	0.00134937	0.509514
Magix	2.28741e-07	0.616445
Maneal	1.59912e-05	0.457046
Mettl21c	5.33577e-05	2.84631
Mmp19	0.00855982	1.59416
Mylip	1.3056e-05	0.465427
Mylk2	4.58818e-06	0.622986
Mylpf	3.80617e-11	1.99301
Opn1mw	4.48888e-05	1.7419
Pcbd1	0.00746443	2.56426
Pcdhgc5	0.00571686	1.70489
Pcolce2	0.0292639	0.663401
Pde4b	0.0157135	0.607566
Pdzd7	0.0140142	1.58618
Peg13	2.22384e-08	0.515059
Pemt	0.0200544	1.65311
Pfkfb4	0.000420394	1.81113
Pik3ip1	0.000523357	0.605812
Pink1	1.07643e-08	0.573097
Pla2g5	0.00572623	0.473765
Plcd3	0.00085248	0.523656
Pnrc1	0.000353624	0.510628
Prepl	1.16071e-05	1.58112
Prkag2	0.0049921	1.57041
Prr11	0.00336499	1.75124
Psmb9	0.0229985	0.613875
Pstpip1	0.0212086	0.592985
Ptgr1	0.00106268	1.95584
Pttg1	0.00157744	0.560221
Ramp1	8.16689e-06	0.537276
Retn	0.0329445	0.583126
Rgs7bp	0.00303844	0.545219
Rhebl1	0.00912715	0.613827
Rhou	6.29448e-05	0.660404
Rps6ka5	1.47973e-05	0.585103
Rragb	0.00207504	0.629088
Rsph1	0.00883494	1.63024
Rspo3	0.0479752	0.532831
Scara5	0.000360487	0.586034
Scml4	0.00957024	2.24376
Scube2	3.67878e-06	1.96511
Scx	0.00089996	0.560188
Sdsl	0.0330595	1.91477
Serpinb1a	0.000245968	2.55352
Serpine1	0.030337	1.58411
Serpinf1	3.46644e-05	0.570897
Sh3kbp1	0.0006937	1.61866
Sipa1l1	0.000151683	1.54846
Six2	0.000129978	0.506312
Slc17a7	0.000109949	2.04138
Smim1	0.000398331	0.588967
Smox	0.00101015	2.26345
Spag1	0.00835634	0.620492
Spag5	7.93093e-05	2.08118
Srebf1	4.17501e-06	0.360438
Stbd1	0.000510377	1.82947
Stk26	0.0428495	1.56762
Sybu	0.018124	0.62651
Syp	0.00746497	0.548925
Sypl2	1.06189e-06	1.75084
Syt3	4.1119e-06	0.423091
Tas1r1	0.000366193	1.75763
Tfrc	1.4898e-05	2.95722
Tgfbi	0.000391757	0.568725
Tm6sf1	3.34261e-06	2.34112
Tmem191c	0.00493973	0.522927
Tnfaip2	0.00826764	1.58206
Tnfrsf19	0.028054	0.632196
Tnnt1	0.014972	0.559796
Tsga10	0.00014408	0.581358
Tspan8	0.00253535	0.651531
Tspan9	0.000133117	1.74303
Tuba8	3.70239e-05	1.62701
Uaca	2.80463e-09	0.566008
Ush1g	0.0211967	2.17046
Usp11	1.7231e-05	0.537924
Vash2	0.00239812	4.00644
Vcan	0.00277148	1.80882
Xkrx	0.0454884	1.69628
Ypel3	7.88086e-06	0.603587
Zfp239	0.000149469	0.291765
Zfp940	0.00974556	0.645664
1700056E22Rik	0.000328605	2.31288
1810041L15Rik	6.26821e-05	2.8368
4930556M19Rik	5.18039e-05	0.504297
5930412G12Rik	0.00020606	1.68092
A930003A15Rik	2.71189e-05	11.5084
Ace	8.16347e-06	0.489098
Acrbp	0.000542324	0.550087
Actc1	0.00110809	15.2672
Adamts15	0.00136431	0.399804
Adamts20	8.55568e-06	2.72047
Adcy1	8.67535e-05	1.81347
Aldh1b1	0.041454	1.50416
Amigo3	0.00126909	0.55408
Angptl1	0.000391552	0.555351
Apol6	5.56928e-05	0.467884
Arc	0.000606913	2.20705
Arpp21	0.000332921	1.84668
Art5	3.66012e-07	0.373572
Asb2	2.14356e-05	0.55524
Azin1	0.000569073	1.80829
B230312C02Rik	1.41768e-09	12.2729
B3galt2	0.0022949	1.72756
Bmf	0.00100815	0.422584
Bmper	0.0117447	0.550395
Bri3	1.39068e-05	0.44726
C130080G10Rik	0.00826164	27.7349
C1qtnf1	9.91772e-05	0.529626
C7	0.000477076	0.377219
Cahm	0.0117206	0.651186
Calml4	0.000275985	3.66945
Ccdc80	0.000388409	0.527454
Ccl2	0.00014171	6.10858
Ccl21a	0.000458919	0.463875
Ccl7	0.000789949	3.64599
Cda	0.00151043	0.456643
Chodl	9.8925e-06	0.626275
Chrdl1	3.27067e-05	0.475251
Chst8	0.0322439	1.88444
Cited4	0.00037773	2.37745
Col1a2	9.11122e-05	0.517688
Cox6b2	0.00547437	0.209548
Cpne7	0.00651375	0.393151
Cpxm1	0.00040208	0.488807
Crybb1	0.0068237	1.88541
Csrp2	0.00306719	0.591709
Ctnna3	5.5451e-05	2.08673
Cyp1a1	0.000313807	3.73088
Cyr61	0.0271354	0.462289
Ddah1	3.7521e-13	0.236349
Dkk3	5.12711e-06	0.266494
Dnase1l2	0.0246841	0.49825
Dtl	0.00245738	2.54707
Dusp18	0.0185407	0.461405
Egfl8	0.000103009	0.417976
F2rl1	0.00702346	2.57236
F830016B08Rik	0.000190562	2.12338
Fads2	0.00324352	0.54951
Fam65b	5.51897e-05	2.48406
Fbxl22	0.000230933	2.72785
Fgf6	4.06147e-05	3.25827
Fras1	1.14245e-05	2.90442
Fst	0.000777517	0.340102
Fxyd6	2.51473e-08	0.353595
Gadd45b	0.00829742	0.390035
Gamt	9.21725e-07	2.52612
Gbp2b	0.00227677	0.559084
Gdap1	0.000670201	2.2433
Gjc3	0.00212307	0.4632
Gldn	0.000363776	0.342008
Gm12250	0.00815192	0.496708
Gm1821	0.000249505	3.47536
Gm1987	0.000459003	0.463888
Gm20219	0.0104429	0.404156
Gm20257	0.00373038	0.284098
Gm2176	0.000636115	0.216514
Gm4841	8.57809e-05	3.10916
Gna14	0.000785829	0.456869
Gprasp2	0.00442029	0.326064
Ifitm10	4.02533e-06	5.1672
Igfn1	1.17152e-06	0.0942341
Ildr1	5.46818e-05	0.0325542
Inmt	2.57148e-05	0.229377
Kcnk5	0.0192117	0.486214
Kera	0.00199321	0.528523
Klhl23	5.02343e-05	1.80324
Klhl38	0.000179983	0.338097
Lamc3	0.000218089	0.369125
Lsamp	0.00262653	0.293801
Lurap1	0.0052196	1.69665
Ly6c2	0.00697474	0.510063
Mamstr	0.00480734	1.5745
Matn4	0.00750302	0.514156
Mb	1.19544e-06	0.433297
Mboat2	0.0028874	0.392786
Mettl21e	0.00016959	3.56695
Mfap4	0.000194506	0.433775
Mgat3	0.00636985	0.490988
Mill2	0.0153157	0.637868
Mss51	3.62197e-06	0.0497564
Mstn	7.0818e-07	1.8985
Mttp	3.59975e-08	0.330354
Mxi1	0.000165141	0.527905
Mybph	0.000513063	3.1719
Myl4	0.000451683	0.439223
Myoc	0.000600289	0.496415
Mzf1	0.00745028	1.54518
Nfatc4	0.00700309	0.556031
Nmb	0.000243046	0.368099
Npr3	2.69277e-05	3.16345
Ntng1	0.0128493	0.415126
Ntrk2	4.14985e-06	0.522254
Nupr1	0.00192066	0.58826
Olfml2b	0.00368242	0.603148
Otub2	0.000171961	0.506543
Panx1	3.62619e-05	0.516664
Pdgfrl	0.000262476	0.512237
Pgpep1l	0.0147256	1.69187
Pla2g2d	0.0203303	0.473255
Pllp	0.00463467	0.371792
Pln	5.3796e-05	0.56721
Pmepa1	2.10766e-09	0.363328
Pole2	0.00765998	1.9662
Prima1	0.00082817	0.228265
Prph	0.0311025	0.655203
Ptn	0.00178923	0.474701
Rergl	0.00165379	0.291044
Rgag4	0.0197848	0.509406
Rhbdl3	2.81888e-05	2.14907
Sap18	0.0235668	0.576814
Scin	0.00248605	1.84217
Sctr	3.39239e-05	0.519635
Sdc1	1.92908e-05	0.473734
Shpk	0.0108969	0.556598
Sipa1l2	8.96877e-09	0.479672
Slc24a3	6.14189e-05	0.461016
Slc38a4	6.27251e-05	2.26108
Smad9	0.00159692	1.77139
Smim5	0.00101349	0.250691
Smtnl1	0.00121504	0.546222
Strip2	0.000182618	2.60453
Syt12	8.62674e-05	2.28135
Syt7	0.00122785	0.565152
Tagln	0.000130145	0.60405
Tap1	0.000268554	0.448005
Tceal5	3.01957e-05	2.39615
Tceal7	6.91213e-05	3.79823
Tesc	0.00514666	0.552473
Tk1	0.000186501	0.482624
Tmem100	1.11791e-07	0.268403
Tmem140	0.00504767	0.581831
Tph1	0.007867	3.66584
Ube2c	0.0117235	2.15741
Wisp1	0.00797133	0.531861

## Sheet: ActrIIB.hFc vs. Isotype
Column ID	p-value(ActRIIB.hFc vs. Isotype Control)	MeanRatio(ActRIIB.hFC vs. Isotype Control)
Tmem8c	0.00510487	29.7121
Mthfd2	1.48131e-05	10.8571
Adgrg3	2.39283e-05	2.578
Olfr1396	0.00769835	4.14308
Ndc80	6.77709e-05	5.82423
9330179D12Rik	0.0345394	1.54998
Vwa3a	0.00825337	3.49253
Stk32c	0.00204634	1.81392
Lrrc25	0.000113453	3.10112
Traf3ip3	0.00922505	2.4932
Cxcl13	0.00919017	2.44931
Acer2	0.00018702	2.88602
Cdk1	0.000138728	12.5596
Mir8116	0.0023055	5.94074
Rgs16	0.00232044	3.10823
4930463O16Rik	0.000170577	27.2869
F630028O10Rik	0.0245255	1.65351
Kcnf1	0.000261818	5.13733
Edn1	0.0183579	2.2812
Fblim1	0.00111453	2.46603
2810417H13Rik	0.00397959	3.62042
Gpr176	0.000177166	2.50341
Hdc	0.0428198	2.00267
Ckap2l	0.00119923	7.50706
Fabp5	1.04301e-05	1.96989
E2f7	0.00142731	2.22913
Mki67	1.58786e-06	13.5006
Igf2bp3	1.27805e-05	38.1854
Wfdc17	0.0441169	1.93147
Dennd1c	0.0439502	1.65854
Hist1h2ap	0.000580417	6.31361
Asns	2.47476e-05	2.27867
Ccna2	4.3915e-06	7.06836
Shroom3	0.00957427	2.03421
Sox8	0.0218325	1.77679
Rad51ap1	0.00234414	1.81203
Kif23	0.00257069	2.56212
Sgol2a	2.72297e-06	4.08161
Phgdh	0.0168087	1.50389
Ccnd1	8.30214e-10	3.81549
C3ar1	0.00902505	1.52387
Cd163	0.00067738	1.83387
Ccnb2	0.000154127	8.12941
Kif22	0.000304501	5.39248
Adamts9	0.00835402	1.90328
Nuf2	0.000114118	6.37041
Angpt2	0.00193413	1.60645
Mastl	0.00949831	1.62486
Ncaph	0.00258943	1.91705
Top2a	4.46962e-05	13.3296
Nek2	3.90813e-05	3.63156
Nostrin	0.00022516	2.11922
Eng	2.41193e-05	1.6494
Prnd	3.4283e-05	4.61797
Ccnb1	0.00203198	5.84909
Pparg	0.00467049	1.55083
Slc7a5	8.66608e-05	2.54613
Kif20b	0.00011711	3.16444
Birc5	0.000582289	4.57443
Timd4	0.049411	1.71357
Cenpf	1.20775e-05	2.97372
Adgre1	0.00087078	1.95453
Nusap1	0.000563197	4.2138
Ramp3	0.00202305	1.70018
Ccr5	0.0420056	1.93652
Aurkb	0.000536427	7.51885
Capn6	0.00165974	1.60571
S100b	0.0387264	0.616508
Icam1	0.0175924	1.7084
Psat1	4.38121e-05	3.00307
Tcf19	0.000148254	2.12667
Ccl6	0.00140741	2.2741
Pf4	0.0347686	1.6756
Msr1	6.3983e-06	3.4845
Ctla2a	4.54768e-06	1.68441
Sh3yl1	0.00835689	1.74044
BC028528	0.00759229	1.63292
Apln	1.04218e-05	3.33637
Pi15	0.0447305	0.665127
Gm4013	0.0132047	1.92688
Cd300lb	0.0301119	1.70411
Rrm2	0.000288729	2.74746
D17H6S56E-5	2.71102e-06	2.94052
Stmn1	0.00432307	2.06861
Ckap2	4.18076e-05	8.21064
Cd84	0.00257356	2.39548
Prc1	2.078e-06	8.5391
Ptpn6	0.00809862	1.73147
Arhgap30	0.00296099	1.50863
Knstrn	0.000330963	2.66204
H19	0.00163852	1.52401
C1rb	0.00552603	0.664771
Aldh18a1	7.26898e-06	2.46031
Papln	0.000271283	1.52633
Foxm1	0.00295248	2.17056
Slfn9	0.000576079	2.57741
Iqgap3	0.00400633	2.20281
Mcm6	0.00022497	3.5733
Uhrf1	2.72165e-06	3.1945
Col26a1	0.0183098	2.00825
Lyve1	0.00496527	1.73385
Mest	7.88073e-05	1.9876
Lyplal1	0.0119589	1.86173
E2f1	0.00111922	2.14648
Ulbp1	4.27057e-05	4.44816
Dok2	0.0257399	1.56993
Cdc20	0.000348225	2.98014
Gm12504	0.0239708	1.70533
Meox1	0.00136341	1.88961
Racgap1	0.00016033	2.44117
Gm13315	0.00426305	2.06222
Atad2	9.80723e-05	1.58036
Ccnf	9.63554e-05	2.41954
Plagl1	0.0035123	1.57244
Nfam1	0.00491004	1.64482
Adamts12	0.000394057	1.74763
Cdca8	3.90747e-05	4.281
Gdf10	0.0447046	0.661489
C1qb	0.00167382	1.58735
Lipa	0.000118649	1.696
Fyb	0.014811	1.52505
Ucp2	4.44821e-05	1.70984
Ctss	0.00859233	1.53326
Itgb2	0.000142672	2.17782
Tyrobp	0.0170741	1.51306
Igf2	2.04281e-06	1.79625
Cd53	0.00319414	1.79538
Kctd12b	0.00110654	1.60226
Penk	0.0100197	0.664012
Nos2	0.00764433	0.654859
Stmn2	0.000496876	0.494809
Rnf113a1	0.0465332	0.603939
Vegfc	0.00126086	0.591648
L1cam	0.00250575	0.579187
Wscd1	0.00666911	0.44539
Serpini1	0.0227269	0.653715
Dcdc2c	0.0172609	0.610121
Rps6kl1	0.000222277	0.524227
Timp4	0.000868248	0.557853
Npc1l1	0.0125434	0.640109
Gm14393	0.0473542	0.437311
6230400D17Rik	0.00917046	0.487263
Gja5	4.17185e-05	0.4514
Car7	0.000392109	0.326379
Btla	0.015858	0.519492
Cd200	2.00754e-08	0.346342
Aqp1	8.29103e-09	0.35273
2016-09-01	5.65492e-05	0.413528
Samd5	0.00760513	0.403854
Tll2	0.00343015	3.72529
Igfbp3	3.57314e-09	0.325521
Gm14207	0.0321574	0.398629
Cd247	7.87441e-06	0.176917
0610010B08Rik	0.00356007	0.365893
0610038B21Rik	0.00647613	1.90631
0610043K17Rik	0.0046945	0.544511
1500012K07Rik	0.045313	3.77306
1700003M07Rik	0.00954487	0.535784
1700007L15Rik	0.0180117	1.64759
1700010I14Rik	0.00960327	1.73418
1700016D06Rik	0.00781314	1.76697
1700042G15Rik	1.74993e-05	13.856
1700102H20Rik	0.028311	0.583373
1810010H24Rik	0.0156726	1.95505
1810034E14Rik	0.000286271	2.18138
2310043L19Rik	0.0255621	6.89279
2310065F04Rik	3.74153e-05	0.663068
2310067B10Rik	1.58254e-07	0.663344
2610203C22Rik	0.00741753	1.50745
2700046G09Rik	0.00142072	1.54029
2810029C07Rik	0.0320935	1.61208
2810410L24Rik	0.0133978	0.656783
2900076A07Rik	0.0200217	0.660089
3000002C10Rik	4.20884e-07	1.56684
4930432K21Rik	0.0464647	0.629947
4930469G21Rik	0.0258194	1.95739
4930552P12Rik	0.00168341	1.82818
4930563E22Rik	0.0284874	0.536598
4930578C19Rik	0.00301323	0.597559
4931414P19Rik	0.000246613	0.611238
5430405H02Rik	0.0142515	0.61718
5830454E08Rik	0.0104255	0.65884
5930403L14Rik	0.00727977	0.644297
6030419C18Rik	0.000177445	0.663004
6330403A02Rik	0.0108317	0.503752
9330020H09Rik	0.0251612	1.52606
9330159F19Rik	0.000623385	0.522823
9430091E24Rik	0.0037221	0.607496
9530026P05Rik	0.00382564	0.192881
9530082P21Rik	0.00132694	0.654558
A230009B12Rik	0.0367731	0.411966
A330023F24Rik	0.00596173	0.665484
AI662270	0.00797926	1.89432
AW549542	0.00214533	0.37865
Abcb1a	0.000139261	0.5451
Abcb1b	0.00167547	0.654297
Abcc8	0.000605765	0.637148
Acad12	0.000102277	0.620171
Acot1	0.0355608	2.79155
Acp5	0.0340035	0.422675
Actg2	2.06239e-06	2.90803
Actr3b	0.000209668	1.94161
Acvr2b	0.00116363	0.606876
Adam1a	0.0120944	0.540941
Adamts3	0.000653314	0.574726
Adap1	0.00917341	1.70074
Adarb1	9.64329e-06	0.656681
Adcy5	0.000447025	0.653098
Adcyap1r1	0.0058606	0.565112
Adgrg6	0.00461298	0.656072
Adig	0.0185489	1.78756
Adssl1	1.19975e-11	0.635674
Afap1l2	0.000333558	0.518589
Aff3	0.034006	0.647912
Agpat5	1.02088e-05	1.50406
Ahnak	8.80848e-07	0.629914
Aim2	0.0274854	0.616194
Aimp2	8.52912e-05	1.55035
Aldh1l1	0.000913882	0.523124
Aldh1l2	2.38959e-05	1.87201
Aldh2	4.25475e-07	0.59182
Aldh9a1	0.0229091	1.73811
Aldoc	0.0122599	1.73488
Alg14	6.16647e-05	1.67738
Alg8	0.0281369	1.50685
Alox5ap	0.00703129	1.57456
Alpk3	1.12539e-07	0.664854
Alx4	0.0487772	0.590043
Amd1	0.0013822	1.63527
Amd2	0.00105316	1.63236
Angptl7	0.0100718	0.649719
Ankrd29	0.0130078	0.619143
Ankrd39	0.00141839	0.627828
Anks6	0.0241689	0.639084
Anln	3.24783e-06	2.23469
Ano3	0.00015277	2.17405
Ap1s3	0.00442524	0.619319
Apba1	0.000814459	0.582066
Apoc1	0.0125558	0.176809
Apod	0.0229006	0.586177
Aqp4	6.93532e-06	1.68258
Arhgap11a	2.24829e-05	1.74607
Arhgap20	0.0439552	0.630312
Arl4d	0.000309245	0.48472
Arl5c	0.0117995	0.512047
Arrb1	4.20543e-06	0.597298
Asf1b	0.0424909	1.84889
Atp6v0a4	0.0331684	0.626199
Auts2	0.0285963	0.661999
B3gntl1	8.49848e-05	0.643357
B4galnt3	0.00289652	0.660162
BC048679	0.00104593	1.99748
BC051226	0.0118099	0.644208
BC065397	0.0403453	0.632268
Bace1	3.61971e-06	1.5687
Baiap2l2	0.0387447	0.547845
Bcam	3.71813e-08	0.576314
Bdh2	0.0225299	0.510396
Bhlhe40	0.00112469	0.605936
Bhlhe41	0.0208103	1.51829
Blnk	0.00501159	1.68077
Bok	0.0416146	1.50755
Btbd11	0.0035857	0.474126
C1qtnf9	0.000121562	0.621666
Cacna1c	0.000124532	0.665541
Cacna1g	0.046147	0.64626
Cacna1h	0.024072	0.643912
Car11	0.000110052	0.561179
Car9	0.00030439	1.84202
Card10	0.000368144	0.597124
Casp3	1.3334e-05	1.9276
Cbfa2t3	3.16373e-05	0.576299
Cbr2	7.69367e-07	2.03504
Cbx8	0.00247281	0.630161
Ccdc170	0.0386859	0.493923
Ccm2l	7.99529e-06	0.577671
Ccne1	0.00357375	2.26973
Ccng1	1.35522e-08	1.5013
Ccpg1	4.10813e-07	0.618253
Ccr2	0.010008	1.91021
Ccsap	0.0437326	1.82185
Cd33	0.0129073	0.553663
Cd48	0.000373221	2.39301
Cdca3	0.00420087	1.7591
Cdh23	0.000642544	0.497186
Cdkl3	0.00530988	0.646425
Ceacam1	0.00118787	0.612116
Cenpw	0.0428322	1.70384
Cep131	8.61815e-05	0.646739
Chad	0.000220049	0.426584
Chd2	1.80169e-06	0.63058
Chek1	0.0404589	1.55512
Chka	0.00968444	0.606082
Chrdl2	0.00984751	1.63214
Chst3	0.0342819	0.614822
Cks2	0.00196159	4.03453
Clcn2	0.00914016	0.582074
Cldn1	0.00336796	0.543786
Clec10a	0.00136271	0.352231
Clec18a	0.0185997	0.490303
Clec4a2	0.00061004	2.33748
Clec4a3	0.0280649	1.66727
Clec4n	0.0236561	1.71695
Cmya5	6.01733e-08	0.605518
Cnnm3	1.79316e-08	0.555204
Col11a1	8.08338e-05	0.580298
Col12a1	0.0025804	0.606724
Col13a1	0.0186663	0.656995
Col8a2	0.0106164	0.593766
Comp	0.000414729	0.550808
Cox4i2	0.014659	0.637298
Crabp1	0.038187	0.233148
Crebl2	0.000303737	0.660264
Crebrf	0.000216277	0.656427
Crip3	0.0315737	0.568765
Crispld1	0.00538394	0.657596
Crlf2	0.000384472	1.56681
Crygn	0.0116456	4.26274
Ctdsp2	1.4285e-05	0.666202
Cth	0.0274464	0.470605
Ctla2b	0.000192583	1.75113
Ctnnbip1	2.6594e-06	1.57226
Ctnnbl1	1.60226e-05	0.664604
Cux2	0.000917733	0.628656
Cxcl1	0.0374339	2.66572
Cxcr4	0.000764836	0.577771
Cyp26b1	0.0400389	0.170429
Cyp2j9	0.0138018	0.529709
Cyp4f13	0.000659219	0.651746
Cytl1	0.0114773	0.591554
D430042O09Rik	6.01832e-05	0.650057
D630003M21Rik	0.000226093	0.592099
Daam2	0.00138783	0.650619
Dand5	0.000118653	0.665884
Dbf4	0.0212529	1.67268
Dctd	0.00822419	1.64221
Ddx60	0.0320107	0.587836
Dhcr24	0.00386099	0.632985
Dhh	0.00839901	0.41428
Dio3os	0.0118916	0.465835
Dixdc1	0.0104457	0.586172
Dll4	4.04882e-05	0.525929
Dna2	0.03566	1.57941
Dnm3	0.000104759	0.626386
Doc2g	0.0115764	0.653644
Dock6	4.60627e-08	0.561084
Dok4	0.023999	0.619132
Dpep2	0.0111827	2.87342
Dpm1	0.0431328	0.381258
Dst	3.44042e-09	0.653473
Dupd1	2.17529e-05	1.71839
Dusp15	0.0495045	0.373862
Dyrk1b	7.61207e-05	1.52755
Dzank1	0.0180824	0.620089
E030003E18Rik	2.52795e-05	1.54007
E130006D01Rik	0.0119737	3.80506
E130102H24Rik	0.00405304	0.496926
E330023G01Rik	0.0291905	0.536794
Ecm2	3.23744e-06	0.655818
Edil3	0.00920852	0.502356
Ednrb	4.81296e-05	0.652487
Efna1	0.00011941	0.571972
Efnb2	0.00133513	0.636778
Efnb3	0.00949058	0.573652
Elovl7	0.0125548	0.544785
Emilin1	0.00182717	0.660543
Endou	0.00496949	0.60412
Enho	0.000161195	1.78868
Eno1	0.0124066	3.71617
Enpep	0.000593249	0.661312
Enpp3	0.000670559	0.566937
Epb4.1l4aos	0.0471331	0.660789
Ephb2	0.0427569	0.641793
Ephx3	0.0260471	0.643485
Eps8l2	5.06356e-05	0.574788
Erc2	0.0388605	1.9661
Etaa1	0.000360898	0.645188
Exoc3l	0.00115752	0.654456
Exoc3l4	0.00301119	2.06902
Exoc7	1.45403e-06	1.53079
Fam161a	0.0160783	0.661945
Fam174b	0.003368	0.5421
Fam193b	9.05333e-06	0.66021
Fam217b	0.00274932	0.640229
Fam46b	0.0115982	2.56744
Fam57b	1.39603e-07	0.642315
Fam81a	0.00642482	0.473679
Fancb	0.000950264	0.578422
Fat4	0.00139566	0.607118
Fbln1	0.00412828	0.561277
Fbxo31	1.41466e-07	0.657752
Fcamr	0.00512933	3.2092
Fcgr1	0.0233629	1.71538
Ffar2	0.000107554	0.296263
Fgd5	3.59195e-06	0.640433
Fgf18	0.00466795	0.567227
Fgf5	0.014657	1.64426
Fgf7	0.000246652	0.543606
Fgf9	0.00374073	0.60357
Flywch2	0.00756241	0.637302
Fmo5	7.70533e-06	0.645024
Fmod	0.000560708	0.603196
Foxred2	0.0359926	0.571215
Frem1	0.00751349	0.644139
Frmd3	0.0447363	0.594202
Frrs1	0.0132253	1.51857
Frs3	5.15424e-07	0.541832
Fryl	3.13598e-05	0.611636
Fxyd7	0.00470005	0.425248
Gabrd	0.00725863	0.564224
Gabre	0.0260115	0.552765
Gadd45a	0.00619976	2.28777
Galns	0.014398	1.84392
Galnt15	0.0281602	0.651739
Gatsl2	7.1141e-05	0.651183
Gcat	0.00243878	0.566331
Gdpd3	0.0042675	0.659853
Gem	0.0361693	0.573574
Gigyf1	4.01705e-07	0.633969
Gimap4	1.0169e-05	1.5676
Gja4	0.00462073	0.507134
Gjb2	0.000420422	0.45412
Glb1l2	0.0073992	1.64476
Gm10069	0.0106187	0.419974
Gm10390	0.00494996	1.65176
Gm10638	0.0362304	0.482486
Gm11944	0.0132036	0.4401
Gm13154	0.0158261	0.434995
Gm13490	0.00175295	1.79
Gm15421	0.0110191	2.43415
Gm16159	0.00448791	3.4999
Gm17745	0.0159299	0.417987
Gm19689	0.00112147	0.574666
Gm1976	0.00175691	1.56029
Gm20594	7.56788e-07	2.19808
Gm20597	0.0256187	0.593968
Gm20743	0.00610986	0.649241
Gm21188	0.0170066	1.98756
Gm26705	0.0179193	0.590215
Gm2694	0.0316066	0.210699
Gm3646	0.00112046	2.20257
Gm5420	0.00803048	0.432426
Gm5424	0.00535293	0.445456
Gm5523	0.000475116	1.56515
Gm5643	0.0209618	1.63278
Gm590	0.00770541	0.549761
Gm8709	6.36219e-05	2.61719
Gper1	0.00295889	0.577359
Gpnmb	0.00164282	0.663974
Gpr37l1	0.0366357	0.413657
Gpsm2	0.000337029	1.73419
Gsta3	0.0127873	0.441507
Gtse1	0.0486818	2.42373
Gucy1a3	0.000280382	0.588599
Gucy1b3	3.18062e-05	0.634596
Gucy2g	0.0114825	0.55526
Hdac5	1.71589e-06	0.664745
Hells	0.00515721	2.25483
Heyl	0.00205765	0.500934
Hhat	0.009461	0.551429
Hhip	0.000742221	0.559302
Hist1h1d	0.0358814	1.90629
Hist1h1e	0.000161783	1.60255
Hmga2-ps1	0.000506807	2.10727
Hmgb2	0.0016041	1.50428
Hmmr	0.0071135	3.71959
Hoxa2	0.0149912	0.644246
Hoxa3	1.77184e-05	0.601645
Hoxa4	2.65338e-05	1.88686
Hoxb4	0.000332604	0.517888
Hoxb6	0.0112591	0.638299
Hoxd4	0.000430068	0.626566
Hoxd9	0.0180124	0.606167
Hpn	0.00298373	0.63848
Hsbp1l1	0.000599729	1.59298
Hspb8	3.50703e-05	1.6141
Icosl	0.00170539	0.640845
Idh2	0.000330651	0.666432
Ifi202b	0.0256827	1.60407
Igfbp5	0.00161067	1.98566
Il16	0.00036598	0.526994
Il18bp	0.00662808	1.545
Il2rg	0.00274548	1.52775
Il4i1	0.00359977	4.70777
Inha	0.00520601	1.51835
Itga11	0.011536	0.639514
Itgal	0.00463586	1.71443
Itpkc	0.000543865	0.643501
Itpr3	0.000848993	0.628947
Izumo4	0.00964688	0.665161
Jag1	3.18522e-06	0.563454
Jam2	8.28083e-10	0.462856
Kbtbd13	1.80151e-05	0.61654
Kcna1	0.00397818	0.495923
Kcna7	3.6075e-06	0.662939
Kcnab2	0.0300564	1.68224
Kcnc1	1.90291e-06	0.633699
Kcne1l	9.46475e-05	3.45487
Kcnj11	6.10644e-08	0.623777
Kcnj2	0.0263289	0.65615
Kif1a	0.00768917	0.555204
Kif1c	2.85082e-11	0.541273
Kif20a	0.000671497	2.66938
Kiz	2.4071e-08	0.659837
Klf15	0.0147062	0.639447
Klf5	0.00391152	0.584012
Klhl21	0.000160581	0.654365
Klhl34	0.00621295	0.511604
Klhl6	0.0332412	0.62989
Ksr1	4.57363e-06	0.642243
Lama3	0.00027462	0.596473
Lbp	0.0153605	0.636289
Lcn8	0.000246145	11.4471
Lcp2	0.0157268	1.82601
Lepr	0.000850935	0.609774
Letm2	0.00236043	0.66526
Lgi4	0.00457159	0.627661
Lhx6	0.0119663	0.546752
Lincppara	0.0180207	0.454523
Lpcat1	7.70969e-05	0.637623
Lppr2	0.0147139	0.596798
Lrp2bp	0.0015592	1.59816
Lrrc74b	0.00437194	0.575081
Lrtm2	4.1216e-05	1.9575
Lsm6	0.0490278	0.608061
Lsmem1	0.000194948	1.58035
Lss	0.00200854	0.614853
Ltb	0.0359734	2.02806
Lyz1	0.0195932	2.08444
Maf1	1.56085e-07	0.657768
Mall	0.000133026	0.506385
Mamdc2	0.00379799	0.554008
Mamld1	0.000594989	0.585961
Map3k13	0.0155572	0.652279
Masp2	0.0271501	0.565353
Mcmdc2	0.0199167	0.647886
Mecom	0.00196501	0.641994
Mettl11b	1.39696e-06	0.572725
Mettl24	0.0141395	0.419407
Mfsd7c	0.015198	0.526957
Mgl2	0.00266048	0.641215
Mical1	0.00117237	0.627149
Mir8111	0.00266677	0.15262
Mkx	0.000221529	0.479952
Mlec	0.000123828	1.50248
Mllt4	0.00165195	0.618943
Mllt6	3.40516e-07	0.653888
Mmp28	0.000483843	0.422168
Mmp3	0.00552021	2.46241
Mmp9	0.010871	0.442549
Mmrn1	0.0115251	0.637828
Mnt	1.38106e-05	0.659383
Moxd1	0.0296402	0.584032
Mpeg1	0.00368694	1.67117
Mpzl3	0.0340248	1.55149
Mrgprf	0.00865903	0.603828
Ms4a6d	0.000240537	1.84816
Mt3	0.0120534	2.5252
Mthfr	0.00214402	0.662184
Mtss1l	1.10037e-06	0.656129
Mucl1	0.0477048	8.07044
Musk	0.0357173	1.76875
Myh11	2.84406e-05	0.562
Myl1	9.06283e-12	1.81359
Myl2	0.0308274	0.303501
Myo1g	0.00353401	2.15923
Myo7a	9.99828e-05	0.562198
Myog	0.0402529	2.20516
Nabp1	0.00118244	1.63486
Ncapg2	0.00227384	1.75939
Ncf1	0.00148694	1.80311
Ncf4	0.000516801	2.60087
Ncor2	2.27676e-08	0.642444
Ndufs4	0.0219494	1.70791
Nefh	0.00126498	2.94247
Nepn	0.00372047	0.515985
Neto2	1.87914e-05	1.91217
Nkd1	0.0127831	0.638547
Nme3	0.0113898	0.654896
Nme4	0.0144288	1.67371
Nme5	0.00309196	0.570539
Nos3	0.000140896	0.505604
Noxo1	0.00863215	0.613041
Npff	0.0229096	0.557846
Nphp3	0.00624687	0.646707
Npm2	0.0104787	0.568609
Npnt	0.00495476	1.51584
Nr1d1	2.75846e-05	0.54427
Nrbp2	1.89931e-05	0.653108
Nrip2	0.00301977	0.518111
Nrm	0.0023475	1.52299
Ntf3	0.000527647	0.556108
Nthl1	0.0127865	0.657381
Nuak1	0.000313132	0.641324
Oas1b	0.010003	0.636029
Obscn	3.08911e-07	0.65331
Odc1	0.000244355	1.71418
Ola1	6.50956e-07	1.61675
Olfml2a	0.00212388	0.642846
Olfr133	0.0284687	0.436277
Olfr78	0.0147106	0.658625
Opcml	0.011363	0.634471
Opn3	0.00648512	1.99473
Osr2	0.0105607	0.657433
P2rx1	0.029851	0.527681
P3h2	0.00782465	0.61654
Pabpc1	1.14536e-05	1.59735
Pak1	2.48636e-06	1.56772
Pard6b	0.0368176	0.657528
Patz1	4.87272e-05	0.624288
Pbk	0.00023841	31.1068
Pcdhb12	0.0208252	0.605614
Pcdhb7	0.0203879	0.539046
Pcnxl2	0.0129559	1.62448
Pcsk1	0.0357878	0.643406
Pcsk4	0.002784	0.640745
Pde3a	3.29207e-05	0.548989
Pde4dip	3.00797e-08	0.642179
Pde8b	0.00104053	0.646159
Pde9a	6.32596e-05	0.479744
Pdzrn3	3.69672e-06	0.531268
Pfas	1.33086e-07	0.528079
Pfkm	2.28297e-12	0.603348
Pgf	0.00206486	0.452375
Pgm5	3.20038e-06	0.664967
Phc1	1.74275e-10	0.572839
Phlda3	1.66874e-05	0.5697
Phyhd1	0.00250483	1.51467
Pi16	0.0148965	0.555635
Pip5k1b	0.0286368	0.520333
Pitpnm3	0.000614292	0.58865
Pla2g12a	0.000129005	0.622143
Plcg2	0.0413927	0.652652
Plekha7	0.0365572	0.605767
Plekhg3	4.3414e-05	0.620643
Plk1	0.00641807	3.63914
Plk2	0.00732741	0.510214
Plk4	0.00120913	1.93756
Plp1	0.000516458	0.66604
Plp2	6.05748e-06	1.75863
Pltp	7.21975e-07	0.549558
Plvap	4.41408e-05	0.589513
Podxl	0.000998855	0.547515
Pon1	0.0185392	0.384326
Ppp1r14a	0.00861372	0.601266
Ppp1r3c	0.0152126	1.71304
Prdm8	0.0436587	0.596754
Prkcd	0.00422386	1.55574
Prkd1	1.48919e-05	0.627714
Prkg2	0.00242071	0.54455
Prodh	0.0109793	0.602397
Prom1	2.71193e-05	0.495103
Proser3	0.00796798	0.64016
Prox2	0.00304919	0.593401
Prr29	0.000287032	1.55423
Prrx1	2.67528e-07	0.656222
Prss53	0.00473362	0.625627
Prss55	0.0200776	0.371175
Prune2	0.00457866	1.59123
Prx	0.0289241	0.618046
Ptafr	0.0279995	0.615798
Ptprb	9.8085e-07	0.570515
Ptprr	0.00068597	0.408318
Pxmp2	8.84752e-06	0.664015
Rab10os	6.75098e-05	0.555389
Rab11fip3	5.09279e-07	0.598747
Rab15	0.0470111	1.5124
Rab36	0.0416731	0.524755
Radil	0.042922	0.660445
Ramp2	0.000264853	0.646131
Rarg	0.00213522	0.63748
Rasgef1c	0.0286063	0.475013
Rasgrf2	9.69333e-06	0.509928
Rdh5	0.0295259	0.637601
Reln	0.00434139	0.646033
Retnla	0.0131454	2.3781
Rfx2	0.0036955	0.633029
Rgs2	0.0264032	0.660581
Rgs3	4.55865e-05	0.643817
Rgs9bp	0.0146473	0.648799
Rhbdf2	3.75717e-07	0.590367
Riiad1	0.000586886	0.493967
Rilpl1	2.85815e-06	0.632412
Rnaseh1	3.43959e-05	0.658847
Rnf114	9.61299e-07	0.591678
Rsl1	0.00886048	0.486224
Rtkn2	0.0223678	1.57081
Rusc2	4.28562e-05	0.66037
Rxra	1.47444e-08	0.631674
S100a7a	0.0450962	0.371009
S1pr3	0.000549183	0.624963
S1pr4	0.0050491	0.430112
Samd4	0.0103983	0.665826
Scamp5	0.00039317	1.58798
Scarb1	1.64906e-05	0.627799
Scd1	0.00390855	0.563471
Scd2	0.000886382	0.603686
Scn3a	0.0070478	0.560883
Scpep1os	0.0372664	0.485344
Sema3d	0.0104326	0.637068
Sema3g	1.71144e-07	0.453531
Sema4a	0.00581063	0.628081
Sema6a	4.05816e-06	0.513911
2016-09-06	0.00149735	0.608925
Sfrp5	0.00104279	0.503016
Sgsm1	0.0343769	0.574715
Shmt1	0.00524605	1.52751
Sigirr	0.0057942	0.624008
Siglech	1.22788e-06	0.0347239
Simc1	4.62862e-05	0.658552
Slc12a7	3.84421e-05	0.618288
Slc15a5	2.19784e-05	2.08288
Slc25a28	2.57431e-06	0.641001
Slc2a1	0.000136554	0.559217
Slc35f1	0.0153178	0.643423
Slc37a2	0.00674438	1.73059
Slc38a11	0.0106299	0.473494
Slc38a3	2.3382e-05	0.653514
Slc39a2	0.0087054	0.459321
Slc52a3	0.0032951	0.50348
Slc6a2	0.00136023	0.371949
Slc7a8	2.21846e-05	1.62378
Slc8a1	8.03433e-05	0.628658
Slc9a3r2	0.00469822	0.623393
Slfn3	0.000640657	0.492663
Slit1	0.00258935	1.99419
Smc2	0.000129819	1.59865
Smoc1	0.0215272	0.642511
Sncg	0.00154671	0.545617
Sned1	0.000324141	0.549485
Snph	7.77998e-05	0.603192
Sntb1	9.43673e-05	0.518453
Sorbs3	1.33941e-06	0.591038
Sox10	0.0332771	0.592221
Sox4	0.000118745	0.658316
Sox9	7.81668e-07	1.9436
Spa17	0.0102233	0.659981
Spaca6	0.00743769	0.612292
Spc25	0.00700679	2.74434
Spock3	0.0487761	0.53381
Spp1	0.0132252	0.320719
Spred3	0.000613621	2.00782
Sptb	4.88264e-08	0.657968
Srms	0.0268463	0.475339
Srrm4os	0.00162702	2.00934
St3gal2	9.90796e-08	0.626881
St6galnac2	0.000257701	0.560517
St8sia6	0.00606918	0.491302
Stac	0.0372797	0.591395
Stk11	2.737e-07	0.636477
Stmn4	0.0281169	0.512115
Stxbp4	0.00815368	1.50522
Stxbp6	0.00064846	0.549098
Sulf2	0.000926225	0.662376
Sult1a1	0.000342045	0.649896
Suv39h2	0.00119517	1.52137
Sv2a	0.0064811	1.86586
Syt15	0.0108259	0.597237
Tbc1d1	0.00012839	0.563727
Tbx1	0.000222753	0.632743
Tbx2	1.45611e-05	0.504194
Tcea3	1.26889e-09	0.643009
Tceal3	0.000895024	1.98489
Tcf15	0.00369574	0.610037
Tead1	8.87419e-07	0.65611
Teddm1b	0.0235952	0.63256
Tek	0.000250085	0.652553
Tex38	0.0114973	1.97013
Tfap4	4.55102e-05	0.552586
Thbs2	0.000807439	0.646919
Thrb	5.69859e-05	0.640577
Thrsp	8.96918e-05	1.67814
Tie1	1.19178e-06	0.58552
Timm13	0.0081917	0.656233
Tlr8	0.0439728	1.83319
Tm7sf2	0.000749309	1.6353
Tmc4	0.0373148	0.563162
Tmco4	2.47324e-05	0.554461
Tmeff2	0.0443505	0.633729
Tmem158	0.0125582	0.535397
Tmem178b	0.013663	0.653204
Tmem184a	0.00488091	2.57497
Tmem255b	0.00149043	0.594133
Tmem8	0.00401665	1.64922
Tmem82	0.0416768	1.72344
Tnfsf13	0.0263098	0.474375
Tnk2	1.65192e-05	0.588782
Tpsb2	0.0474151	0.557451
Trim34b	0.0300574	0.506084
Trim59	0.000280994	2.28301
Trim62	0.0309179	0.570819
TrnG	0.0264512	0.536673
Tspyl5	0.0332533	1.52666
Tst	0.000112948	1.55802
Ttbk1	0.00257982	2.01876
Tubb6	0.0171885	1.6308
Upk2	0.000670094	2.46309
Upp1	0.0377334	1.85991
Vezf1	1.08208e-08	0.618491
Vgll2	0.00342264	0.617476
Vipr1	0.000152858	0.497351
Vit	0.00291121	0.500123
Vstm2b	0.0448803	0.501282
Vtcn1	0.0347982	2.19836
Wdfy4	0.0211279	1.53526
Wdr45	5.47826e-06	0.663066
Wfikkn2	0.000142984	0.659397
Wif1	5.93988e-05	0.452116
Wnt6	0.00803308	0.461167
Xdh	0.00169921	0.58055
Zbtb40	0.00233484	0.651627
Zc3h6	0.000954735	0.65556
Zeb2os	0.0113569	0.535694
Zfp108	0.000983814	0.629213
Zfp273	0.0100072	0.62799
Zfp418	0.00148735	0.628796
Zfp46	0.000641462	0.634069
Zfp523	1.33196e-06	0.663728
Zfp619	5.80093e-05	0.626373
Zfp647	0.000737364	0.413876
Zfp651	1.6846e-05	0.584402
Zfp747	0.000692967	0.556372
Zfp773	0.00102224	0.442708
Zfp775	7.07673e-05	0.647517
Zfp784	0.00019956	0.619422
Zfp786	0.0294897	0.618098
Zfp827	0.00813716	0.661389
Zfp949	9.19276e-05	0.606148
Zfp951	0.0101912	0.635808
Zscan2	0.000622248	0.629138
2700054A10Rik	0.0316998	1.61331
4933415F23Rik	0.0107875	0.492207
5930438M14Rik	0.0109941	0.378126
AI118078	0.0208686	1.50875
Aatk	0.000275256	0.569508
Adamts8	0.00122362	0.364328
Aebp1	4.7883e-08	0.591762
Alox12	0.00161451	0.636335
Apol10b	0.0307856	0.460321
Atp1b1	0.00197492	0.643526
B3gnt3	0.0449117	0.630023
Cacnb2	0.0172141	0.533505
Clstn3	0.000677927	0.533501
Cmpk2	0.000448056	0.634546
Dapp1	0.000136306	0.59574
Dcakd	0.000316374	0.658621
Dgkb	0.00433138	0.533765
Ephb6	0.0279107	0.630076
Fam53b	1.96163e-05	0.523733
Flrt3	0.00343323	0.603904
Gatsl3	0.00128825	0.610114
Gli1	0.000187801	0.535118
Gm12338	0.00126461	2.12771
Gm15816	0.00230481	2.77774
Grpel1	0.0391766	0.551148
Hid1	0.0201005	0.633024
Il17re	0.0432381	1.68092
Itga10	0.0141407	0.639206
Itga4	6.7564e-06	1.66271
Mir2137	0.0141307	2.9244
Myh13	0.000465089	1.54839
Myh2	0.0060759	0.456143
Ndufa4l2	6.03003e-05	0.654006
Nos1	0.000167115	0.461888
Pde1a	0.0217172	0.631513
Pira1	0.0409909	2.25492
Plekha4	0.0202459	0.618618
Pnck	8.88793e-05	1.77307
Pnmt	0.000808071	0.456795
Rasl12	9.70263e-06	0.539231
Sh3bp2	0.0440047	1.55826
Slc7a2	0.000393798	1.73157
Tnmd	0.000267053	0.634012
1500015O10Rik	0.0215341	0.614905
1500017E21Rik	0.00583987	1.94842
2310008N11Rik	7.23287e-08	0.368144
2310081J21Rik	0.00863458	0.640764
A330074K22Rik	0.000275499	1.93486
Acbd4	5.6783e-07	0.57455
Acvr1	1.39915e-05	0.559905
Adam12	5.92639e-05	2.66713
Aig1	1.03268e-07	2.16562
Ak4	9.35344e-05	1.81904
Aldh1a7	1.57919e-05	1.96837
Amot	8.34005e-08	1.60884
Ankrd23	1.81726e-07	0.503627
Asb11	3.70466e-08	0.538728
Atp1b4	0.00802648	1.71211
Avil	0.00103936	0.430386
C1qtnf4	0.00907841	0.610319
C920025E04Rik	0.0221968	0.567569
Cadm4	0.0057119	0.623542
Casq2	0.000257305	2.18007
Casr	9.84966e-06	0.426605
Cbx7	5.6669e-09	0.472816
Ccdc3	2.21789e-05	0.607083
Ccl19	0.00179302	0.103822
Cdt1	0.0122686	1.77626
Cidea	1.23325e-06	3.15027
Cilp2	4.47581e-06	0.435951
Cited1	0.0030639	2.10583
Clmn	0.000444867	0.503747
Crispld2	0.000745014	0.661328
Cstad	6.23308e-05	2.06182
Ctxn3	0.000126089	0.4874
Cuzd1	0.0344808	1.79285
Dmp1	9.8949e-05	1.93457
Dpf1	0.00101624	1.97973
Dpp6	0.000548857	1.54492
Dusp26	4.94178e-08	0.494803
E2f2	8.08991e-07	3.17952
Eci3	0.00733619	1.60606
Egfl6	0.0325352	0.528964
Etv4	1.91765e-06	2.05524
Fam198a	0.000157349	0.548868
Fam19a5	2.01104e-05	0.508911
Fbxo32	0.00782904	0.536712
Flrt1	0.000117278	0.30738
Foxo4	3.12318e-09	0.554125
Frzb	0.000254207	1.70549
Ggt5	0.00585829	0.647741
Gm12185	0.00127056	1.91559
Gm14322	0.00096474	0.544875
Gm16062	0.000988315	0.637816
Gm6981	4.73301e-05	1.84329
Gm9054	0.000196514	3.28961
Golga7b	0.00284357	1.57513
Golm1	6.38325e-05	1.5497
Gpm6a	0.00829577	0.533338
Gpx3	2.22534e-05	0.430456
Gsn	0.000101657	0.617849
Hacd1	4.65944e-10	2.44393
Htra3	0.00037884	0.536575
Ift122	2.16973e-06	2.20891
Itgb1bp2	2.04102e-10	1.67934
Itgb4	2.5111e-05	0.520165
Itgb5	2.74419e-09	0.509154
Itm2a	1.16671e-06	1.90717
Kcna2	0.000204989	0.502024
Kcnh2	0.000331006	1.78466
Kcnk1	0.000838242	2.21775
Kif11	0.000359688	5.33854
Lingo3	1.00566e-05	1.88025
Lrrc2	8.17204e-06	0.551305
Magix	1.33757e-07	0.623789
Maneal	2.56506e-05	0.518127
Mcm5	0.00209332	2.1415
Mettl21c	4.87878e-06	3.09622
Mmp19	0.0450308	1.63453
Myc	0.00968837	2.09821
Myl10	0.0053434	0.648217
Mylip	0.00172737	0.624184
Mylk2	6.18224e-08	0.536759
Mylpf	2.74469e-10	1.91195
Nes	0.00871842	1.57439
Nle1	0.021492	0.579966
Opn1mw	5.59199e-05	1.54266
Pcbd1	0.0123973	2.40053
Pde4b	0.0239182	0.632932
Pdzd7	0.00103446	1.66943
Peg13	1.5132e-07	0.58816
Pfkfb4	7.26965e-05	1.78493
Pik3ip1	0.000288511	0.55082
Pink1	1.87957e-08	0.571544
Pla2g5	0.0038208	0.554376
Plcd3	0.00254451	0.535496
Pnrc1	0.000355436	0.530667
Ppfia4	0.0315269	1.54907
Prepl	4.11159e-05	1.60704
Prr11	0.0235665	2.14336
Ptgr1	3.7519e-05	1.97476
Pttg1	0.00707184	0.570584
Ramp1	2.88109e-05	0.583288
Rgs7bp	0.00405549	0.568157
Rhebl1	0.0067772	0.615669
Rhou	6.05503e-05	0.645698
Rps6ka5	0.000502904	0.661449
Rragb	0.00232093	0.608631
Scube2	1.9095e-05	2.01085
Scx	0.00233535	0.600438
Serpinb1a	0.0015334	2.12995
Sh3kbp1	1.32032e-05	1.54501
Slc17a7	7.40309e-06	2.53244
Slc6a9	0.0250077	1.60416
Smim1	0.000465761	0.557705
Smox	1.64554e-06	2.0438
Snhg10	0.0149656	0.661438
Spag5	0.000201637	2.20983
Srebf1	3.4587e-06	0.358427
Stbd1	1.84611e-05	1.82513
Syp	0.0126934	0.588028
Sypl2	1.8787e-08	1.73599
Syt3	5.44147e-06	0.406725
Tfrc	1.04538e-05	3.24428
Tgfbi	0.00255758	0.659483
Tm6sf1	5.12481e-08	2.44801
Tnfrsf19	0.0046648	0.49914
Tspan8	0.00214822	0.627021
Tspan9	0.0118962	1.59304
Uaca	2.89613e-11	0.559033
Ush1g	0.0269674	1.89881
Usp11	0.000590756	0.594992
Vash2	1.50511e-05	4.06401
Ypel3	1.99131e-05	0.618593
Zfp239	0.000751556	0.448271
Zfp940	0.000367254	0.498236
1700056E22Rik	0.014194	2.19772
1810041L15Rik	7.51177e-07	2.92338
4930556M19Rik	0.000330126	0.528285
5930412G12Rik	0.000204758	1.75129
A930003A15Rik	0.000230978	10.9997
Actc1	2.20076e-11	13.2458
Adamts15	0.00977416	0.562547
Adamts20	3.30971e-07	2.67821
Adcy1	0.0027544	1.72967
Aldh1b1	0.00663163	1.69667
Amigo3	0.000148039	0.516893
Angptl1	0.00148416	0.663902
Apol6	4.0982e-05	0.478418
Arc	0.000410398	2.63956
Arpp21	3.83902e-06	1.68215
Art5	1.98288e-06	0.425843
Asb2	2.5026e-07	0.496435
Azin1	0.000269867	1.60644
B230312C02Rik	9.55895e-11	9.88558
B3galt2	0.00522705	1.73225
Bmf	0.0151074	0.558312
Bri3	6.43777e-06	0.436071
C130080G10Rik	1.5848e-07	26.2338
C7	0.00439068	0.539231
Calml4	6.01614e-06	3.33922
Ccl2	0.00921244	6.56505
Ccl21a	0.000119734	0.398543
Cda	0.00303236	0.520614
Chst8	0.00580422	2.31275
Cited4	1.0769e-06	2.52638
Cpne7	0.0192799	0.519713
Cpxm1	0.00110961	0.639845
Crybb1	0.0032518	2.08558
Ctnna3	2.67791e-11	2.02639
Cyp1a1	9.02608e-05	3.11495
Ddah1	1.53956e-10	0.319131
Dkk3	5.20167e-06	0.298677
Dtl	0.0119488	3.50207
Dusp18	0.0044123	0.326115
Egfl8	0.00972357	0.61329
F830016B08Rik	5.10889e-06	2.33288
Fam65b	0.000136692	2.39508
Fbxl22	9.24469e-06	2.67688
Fgf6	0.00204202	3.09396
Fras1	1.10509e-06	2.49418
Fst	0.00167468	0.442292
Fxyd6	2.02985e-08	0.32578
Gadd45b	0.0254719	0.436519
Gamt	2.23576e-10	2.36115
Gdap1	1.73033e-06	2.18212
Gjc3	0.00543416	0.520668
Gldn	0.00108398	0.432297
Gm1821	1.63318e-05	3.263
Gm1987	0.000119738	0.398545
Gm2176	0.000377388	0.167197
Gm4841	6.72241e-08	3.33968
Gprasp2	0.012074	0.48492
Ifitm10	2.08626e-07	4.58412
Igfn1	1.03008e-06	0.0833239
Ildr1	5.72794e-05	0.0367181
Inmt	0.00015468	0.308942
Kcnk5	0.0186418	0.550898
Kera	0.000864121	0.581062
Klhl23	3.1963e-07	1.69193
Klhl38	9.82704e-05	0.360159
Lamc3	0.00463645	0.556673
Lsamp	0.0453671	0.536311
Ly6c2	0.00436923	0.453944
Matn4	0.00874087	0.540032
Mb	2.46855e-06	0.48595
Mboat2	0.0436155	0.629356
Mettl21e	6.5333e-05	2.94343
Mfap4	0.00909325	0.62317
Mgat3	0.010203	0.569508
Mss51	3.84809e-06	0.0596402
Mstn	2.00941e-08	2.05623
Mttp	5.0914e-09	0.347483
Mxi1	0.000216652	0.551732
Mybph	9.00808e-06	2.86103
Myl4	0.000734693	0.48947
Myoc	0.00135321	0.515001
Nfatc4	0.0036441	0.557532
Nmb	0.0499841	0.627187
Npr3	1.16119e-05	3.86142
Otub2	0.000193554	0.540142
Panx1	0.000176798	0.567614
Pla2g2d	0.00596066	0.347794
Pllp	0.00778875	0.453362
Pln	0.00055265	0.641621
Pmepa1	8.47161e-09	0.381495
Pole2	0.0038793	1.8559
Prima1	0.0021348	0.294649
Ptn	0.000999635	0.476662
Rergl	0.00119819	0.338753
Rhbdl3	8.40376e-05	2.13338
Scin	0.0342193	1.66962
Sctr	6.71363e-06	0.456953
Sdc1	1.17392e-05	0.42367
Sipa1l2	1.92609e-07	0.477511
Slc24a3	0.000526907	0.576386
Slc38a4	9.98004e-06	2.04922
Smad9	6.50853e-05	2.05869
Smim5	0.00675141	0.395964
Smtnl1	0.000253893	0.44723
Strip2	1.65343e-06	2.50466
Syt12	0.000516894	2.16813
Syt7	0.00147796	0.507941
Tagln	0.00231413	0.664768
Tceal5	4.86142e-05	2.25427
Tceal7	7.01874e-05	3.07796
Tesc	0.00167564	0.495011
Tk1	0.000542653	0.625834
Tmem100	0.000386221	0.38339
Tph1	0.000223357	4.65358
Ube2c	0.00307863	2.68187

## Sheet: Combination vs. 1033
Column ID	p-value(REGN1033 + REGN2477 vs. REGN1033)	MeanRatio(REGN1033 + REGN2477 vs. REGN1033)
Stk32c	0.0222481	0.402916
Lilra5	0.00144936	0.341473
Efcab9	0.0231845	0.363733
1810011H11Rik	0.0415421	0.518401
Pik3ap1	0.00866583	0.403233
Fabp5	0.00414981	0.665435
Igf2bp3	0.00520652	2.97924
Mag	0.0250202	0.373791
Irs3	0.0153116	0.45269
Tnnt2	0.000390159	0.510008
Tmem150c	0.0257777	0.52729
Cyp1b1	0.0442921	0.65823
Ifi205	0.0372978	0.489742
Rad51ap1	0.0137335	0.604009
Ms4a7	0.0435201	0.563205
Lrrc17	0.0197883	0.497028
Spinkl	0.00214048	0.40994
Slc15a2	0.000549414	0.346612
Edn3	0.0496644	0.485094
AI429214	0.0160994	0.402728
Rtp3	0.00262186	0.496847
Gmfg	0.016492	0.54257
S100b	0.00103529	0.326264
Adamtsl2	0.0169538	0.486459
Tcf19	0.0412352	0.622869
Sh3yl1	0.0190054	0.574945
Fgfr4	0.000305246	0.6238
Pi15	0.00143902	0.5065
Sfrp1	0.00581752	0.61249
Pcdhgb7	0.0134537	0.566021
Ckap2	0.0389316	2.01071
Ppl	0.0224166	0.607161
Mcpt4	0.00157142	0.559693
Tspan18	0.00301913	0.621458
C1rb	0.0474966	0.639168
Chst1	0.0147974	0.623266
Cchcr1	0.00582629	0.627639
2310001K24Rik	0.0187453	0.542287
Tnfrsf25	0.0157627	0.449575
Tpsab1	0.000828188	0.465541
Ifi204	0.000248753	0.660471
Sh3gl2	0.0156732	0.514886
Gdf10	0.0398121	0.563998
Sytl2	1.1554e-05	0.581764
Foxc1	0.0316495	0.614665
Cma1	0.0434552	0.630146
Cbr3	0.0209935	0.582642
Smad6	0.00121682	0.618682
5730480H06Rik	0.0111927	0.664681
Ogn	0.0245596	0.660163
Penk	0.0321516	0.612122
Gm11423	0.00567183	1.75642
Ppp1r3e	0.0294215	1.69658
Pacsin1	0.00193271	1.73071
Inhba	0.0025397	1.8009
1700048O20Rik	0.0385851	0.48498
1810037I17Rik	0.0244965	0.588186
2810025M15Rik	0.00460574	0.664431
4833412C05Rik	0.035501	2.8815
9930012K11Rik	0.0308691	0.423276
A630001G21Rik	0.0299449	0.546107
Amdhd2	0.0014966	0.639918
Arsj	0.0192174	0.588471
Atf3	0.032498	2.61611
Atp6v0c	0.0485357	0.538764
BC026585	0.00101764	0.235211
BC064078	0.0327637	0.59912
Bambi-ps1	0.00396233	0.619753
Bcl2l15	0.0406027	0.566873
Bdh1	0.00229397	0.627276
C230035I16Rik	0.045954	0.427474
Calhm2	0.032932	0.646783
Ccl21b	0.0296927	0.307441
Ccnb1ip1	0.0450183	1.62861
Colec11	0.0371657	0.415963
Cttnbp2	0.00919188	0.62501
Cxcl9	0.0147448	0.401021
F8	0.00665222	1.515
Fam65c	0.037607	0.553139
Fam89a	0.0449493	0.65641
Fat3	0.0131407	0.574273
Fkbp1b	0.0498243	0.458653
Fxyd3	0.0476002	0.515914
Gab3	0.0237611	0.595486
Gm11696	0.0078098	0.58693
Gm13498	0.0373546	2.29254
Gm6498	0.0184826	1.63797
Grhl1	0.00759447	2.0434
LOC100861615	0.0438099	0.418521
Lpcat2	0.0290438	0.513033
Lrrc3b	0.0376069	0.468404
Lrrc52	0.0346181	0.601837
Megf6	0.0170043	0.629564
Mir7117	0.0269098	0.121372
Mrpl41	0.0219614	0.515993
Myoz2	0.00287423	0.624907
Ncmap	0.0127945	0.637121
Oasl2	0.0393246	0.660931
Pet100	0.038482	0.496407
Pin1	0.028238	0.4717
Pkn3	0.0415009	0.659642
Pla2g2a	0.0284802	0.356129
Platr17	0.00744333	1.6428
Ptpn3	0.0010326	0.631837
Ptx4	0.0113207	0.543165
Rftn2	0.00281923	0.666122
Sap30	0.00545524	1.79026
Slc25a14	0.0212048	0.606402
Slc7a7	0.00418168	0.563291
Tmem98	0.00135775	0.577397
Tmsb10	0.00195783	0.579806
Tomm20	0.00515551	0.415469
Trim30a	0.00466856	0.65155
Wasf1	0.0484378	0.58346
Xaf1	0.0211211	0.44229
Zbtb7c	0.0497052	0.650058
Zfp385b	0.0110759	0.6507
Zfp456	0.0175384	1.63863
9130221F21Rik	0.0154115	0.434354
B3galt4	0.0123095	0.640194
Cd1d1	0.00488879	0.601819
Cdkl1	0.0448155	0.460448
Cfb	0.0420711	0.656187
Hist2h4	0.00369847	0.296973
Ifi44l	0.0276782	0.528398
Igf2bp2	0.038428	1.98471
Kremen2	0.0342448	0.447982
Ntn5	0.0456001	2.13408
Pcsk5	0.0101675	0.663629
Pmp2	0.0105277	0.3803
Spata2l	0.012755	0.664699
TrnT	0.0184953	0.248606
2700054A10Rik	0.0229009	1.76437
2900041M22Rik	0.0224545	0.590735
4933415F23Rik	0.0160735	0.405822
5930438M14Rik	0.0337216	0.546301
AI118078	0.0499085	1.54229
Aatk	0.000380597	0.663958
Abat	0.00190614	0.584118
Adam33	0.0133353	0.661289
Adamts8	0.00732921	0.557352
Adra2b	0.0126943	0.595614
Aebp1	0.000807049	0.660163
Alox12	0.0195692	0.628027
Apol10b	0.0373964	0.569425
Atp1b1	8.90485e-05	0.658717
B3gnt3	0.0166726	0.592261
C130036L24Rik	0.0408414	1.67513
Cacnb2	0.00143075	0.534886
Cdc42ep4	0.000225025	0.661332
Clstn3	0.00491159	0.561406
Cmpk2	0.0387357	0.641628
Cmtm5	0.0427373	0.462603
Col1a1	0.0418289	0.659471
Dapp1	0.0124283	0.616671
Dcakd	0.000367791	0.626485
Dgkb	0.015896	0.573424
Dynlt1a	0.0121593	0.531104
Ebf4	0.00747537	0.564182
Ephb6	0.0470306	0.663831
Fa2h	0.0176289	0.466223
Fam53b	5.86185e-05	0.664507
Flrt3	0.00507578	0.463518
Gatsl3	0.0283378	0.655093
Gkn3	0.0119778	0.34472
Gli1	0.000851679	0.612231
Gm12338	0.0117043	1.96877
Gm15816	0.0391346	1.50926
Gm19461	0.0311214	0.634999
Grpel1	0.0239879	0.603545
Hapln3	0.0205504	0.467762
Hey2	0.00673928	0.512602
Hid1	0.00626271	0.57321
Il17re	0.00905546	1.72027
Itga10	0.0117652	0.654496
Itga4	0.00286004	1.56224
Kcnt2	0.0291425	0.60644
Mir2137	0.0252921	3.0947
Mir6955	0.000251094	0.160803
Myh13	0.00100343	1.77363
Myh2	0.000470389	0.528015
Ndufa4l2	0.00187571	0.647016
Nos1	0.00663927	0.666433
Osr1	0.025076	0.617545
Pde1a	0.0110225	0.588032
Pira1	0.046019	4.07997
Plekha4	0.000583018	0.619024
Pnck	0.00591496	1.51618
Pnmt	0.0290947	0.632757
Rasl12	0.00245854	0.647395
Rnd2	0.00395933	0.608041
Rtp4	0.00623991	0.632422
Sh3bp2	0.00538199	1.68287
Slc16a2	7.80302e-05	0.653083
Slc5a3	0.0361102	0.567165
Slc7a2	0.000291125	1.51029
Spns3	0.00457702	1.97275
Tnc	0.00566745	0.646073
Tnmd	0.0473862	0.657439
Tstd1	0.0441412	0.364282
Tyms	0.0203369	0.43892
Vtn	0.000488784	0.657456
Zbed5	0.0091519	0.570421
Zdbf2	0.000755792	1.99257
Zfp185	0.00661752	0.643722
Zfp248	0.00675353	0.652807
Zfp551	0.0095596	1.51868
Zfp658	0.0066521	0.637112
1700056E22Rik	0.00205988	2.12688
1810041L15Rik	0.00416341	1.76424
4930556M19Rik	3.2868e-05	0.603341
5930412G12Rik	0.000295792	1.69458
A930003A15Rik	0.000301403	4.62782
Ace	0.000792052	0.614638
Acrbp	0.0341472	0.634135
Actc1	0.0123197	3.59848
Adamts15	0.0336101	0.60665
Adamts20	0.000766977	1.74141
Adcy1	0.00114422	1.59854
Aldh1b1	0.00802498	2.06328
Amigo3	0.00532	0.599508
Angptl1	0.00277519	0.607462
Apol6	6.77729e-05	0.599299
Arc	0.00694871	1.65019
Arpp21	0.00626016	1.54739
Art5	0.00131593	0.608841
Asb2	0.00898899	0.664599
Azin1	0.0105702	1.50435
B230312C02Rik	8.55234e-07	3.02923
B3galt2	0.00603729	1.67617
Bmf	0.0441378	0.532687
Bmper	0.0224609	0.62671
Bri3	0.000923294	0.607489
C130080G10Rik	0.0368718	4.86016
C1qtnf1	0.00328235	0.620718
C7	0.00222689	0.489657
Cahm	0.00732572	0.635181
Calml4	0.0119364	1.93623
Ccdc80	0.000436466	0.601245
Ccl2	0.00719444	2.87243
Ccl21a	0.000583407	0.606492
Ccl7	0.00469602	2.9068
Cda	0.000334443	0.448803
Chodl	0.00316406	0.634443
Chrdl1	0.00142887	0.61082
Chst8	0.0290827	1.80364
Cited4	0.0240082	1.5649
Col1a2	0.0299972	0.664253
Cox6b2	0.0016936	0.234883
Cpne7	0.0282204	0.491498
Cpxm1	0.0241885	0.576363
Crybb1	0.0211559	1.62999
Csrp2	0.00458876	0.587507
Ctnna3	0.0029292	1.65213
Cyp1a1	0.00537869	2.17293
Cyr61	0.0181599	0.609758
Ddah1	0.000118395	0.448137
Dkk3	0.000732286	0.487987
Dnase1l2	0.00652182	0.51988
Dtl	0.0239412	1.69087
Dusp18	0.00126688	0.417804
Egfl8	6.62569e-06	0.355513
F2rl1	0.00639081	3.34407
F830016B08Rik	0.00370668	1.76408
Fads2	0.000107064	0.58526
Fam65b	0.000738897	1.9686
Fbxl22	0.00264148	2.09126
Fgf6	0.000255562	2.76001
Fras1	0.000158567	2.43473
Fst	0.00847917	0.52609
Fxyd6	0.000246917	0.551517
Gadd45b	0.00926751	0.5239
Gamt	0.000480872	1.5172
Gbp2b	0.014839	0.62133
Gdap1	0.0125376	1.6625
Gjc3	0.0278603	0.640747
Gldn	0.0141953	0.574322
Gm12250	0.0453747	0.410853
Gm1821	0.00170771	2.65716
Gm1987	0.000583495	0.606507
Gm20219	0.0462135	0.589139
Gm20257	0.00159587	0.274726
Gm2176	0.0144551	0.401295
Gm4841	0.00838152	1.81542
Gna14	0.00353714	0.5267
Gprasp2	0.0223254	0.460519
Ifitm10	0.000477242	2.55604
Igfn1	1.22159e-05	0.221012
Ildr1	1.20637e-07	0.0373343
Inmt	0.0210682	0.37842
Kcnk5	0.0478969	0.5491
Kera	0.00579016	0.609024
Klhl23	0.00138092	1.50457
Klhl38	0.0288615	0.511077
Lamc3	0.0138972	0.547001
Lsamp	0.0031215	0.388705
Lurap1	0.0181543	1.54208
Ly6c2	0.00168097	0.546276
Mamstr	0.0092723	1.52042
Matn4	0.00599471	0.581122
Mb	5.33256e-06	0.526369
Mboat2	0.00119919	0.370598
Mettl21e	0.00434405	2.1508
Mfap4	0.00191882	0.528231
Mgat3	0.0172135	0.59924
Mill2	0.00393732	0.63005
Mss51	2.50327e-06	0.126792
Mstn	6.31535e-05	1.59761
Mttp	0.000504515	0.536693
Mxi1	0.0174397	0.617612
Mybph	0.0147078	1.84735
Myl4	0.0154681	0.60985
Myoc	0.00425886	0.602944
Mzf1	0.00192364	2.00564
Nfatc4	0.00301489	0.596448
Nmb	0.00195104	0.482399
Npr3	0.00244384	1.82517
Ntng1	0.00203555	0.387783
Ntrk2	0.00310065	0.645906
Nupr1	0.00095709	0.634378
Olfml2b	0.00291125	0.663875
Otub2	0.00290639	0.64464
Panx1	0.00846085	0.651844
Pdgfrl	0.00714796	0.641118
Pgpep1l	0.0345519	1.55171
Pla2g2d	0.00143987	0.604064
Pllp	0.0347814	0.502599
Pln	0.00426563	0.618297
Pmepa1	0.000368834	0.650965
Pole2	0.0352035	1.69443
Prima1	0.013619	0.417232
Prph	0.00296714	0.493729
Ptn	0.0149727	0.650153
Rergl	0.0412417	0.454587
Rgag4	0.00334527	0.528445
Rhbdl3	0.00400611	1.5342
Sap18	0.0195114	0.603186
Scin	0.00361175	1.66335
Sctr	0.00152612	0.660286
Sdc1	0.000229356	0.592413
Shpk	0.00773458	0.495869
Sipa1l2	3.13433e-06	0.606233
Slc24a3	0.00306927	0.573177
Slc38a4	0.0047165	1.63256
Smad9	0.00937912	1.53824
Smim5	0.0336389	0.440683
Smtnl1	0.000353307	0.62445
Strip2	0.00556716	1.92562
Syt12	0.00574923	1.72677
Syt7	0.00507847	0.618068
Tagln	0.00128513	0.646868
Tap1	0.0285454	0.557475
Tceal5	0.00537312	1.55925
Tceal7	0.0052153	1.92417
Tesc	0.00794459	0.53546
Tk1	0.000853301	0.598375
Tmem100	0.000549592	0.417127
Tmem140	0.0152646	0.632948
Tph1	0.0220471	2.85762
Ube2c	0.0478588	1.825
Wisp1	0.0102024	0.568584

## Sheet: Combination vs. 2477
Column ID	p-value(REGN1033 + REGN2477 vs. REGN2477)	MeanRatio(REGN1033 + REGN2477 vs. REGN2477)
Mthfd2	2.545e-05	1.59937
Cd209f	0.0343006	0.34966
Stk32c	0.0304916	0.409041
Pik3ap1	0.0487927	0.479244
Fam181b	0.0092936	0.462843
4933412E12Rik	0.0495587	0.545266
Mki67	1.5006e-05	3.84316
Igf2bp3	0.0116671	1.99607
Hist1h2ap	0.0288953	2.6809
Ccna2	0.00011204	2.39957
Tnnt2	0.020742	0.505958
Ifi205	0.0105656	0.406849
Cdkn1c	3.83372e-05	0.590057
Ccnd1	0.0156536	1.77631
Kif22	0.0180552	2.57547
Top2a	5.74706e-05	3.52305
Lrrc17	0.00145939	0.445698
Slc15a2	0.00335328	0.492294
Prnd	0.00265168	3.72371
Chac1	0.0380033	0.342775
Birc5	0.00979453	1.92113
Cfp	0.0242892	0.632752
H2-Q5	0.0127716	0.432123
Rtp3	0.00940425	0.569225
S100b	0.000940374	0.354934
Adamtsl2	0.0109512	0.383683
Fgfr4	0.000207793	0.491277
Apln	0.00308643	2.1164
Smpd3	0.0437356	0.528
Slc26a10	0.0242581	0.50976
Pi15	0.00277127	0.442042
Sfrp1	0.000372616	0.419247
Pcdhgb7	0.00519252	0.504067
Acsl3	0.0115244	0.60645
D17H6S56E-5	0.00183608	1.54865
Ckap2	0.00119442	3.45032
Prc1	0.00818356	3.15788
Garnl3	0.0347412	0.545005
Ppl	0.00135633	0.412388
C1rb	0.0118993	0.502147
Mcm6	0.023764	1.92699
Uhrf1	0.00392845	2.6725
Cchcr1	0.00804084	0.612569
Ulbp1	0.00650979	2.33854
Cdc20	0.00912103	2.15787
Sh3gl2	0.0195558	0.564439
Bora	0.0470464	0.618891
Sp140	0.0232071	0.6169
Gdf10	0.00490846	0.496171
Sytl2	0.00117489	0.421149
Nsg1	0.00460044	0.591949
Gm20939	0.000663426	0.658254
Cbr3	0.0473205	0.627876
Leng9	0.000547638	0.628707
Svep1	0.0379656	0.650976
Fam46a	0.0442033	0.626864
Omd	0.0175776	0.619692
H2-T10	0.00802566	0.572259
Apoe	0.00860582	0.592488
Ogn	0.00625302	0.512819
Srpx	0.00199608	0.595482
Mfap2	0.0176886	0.606949
Penk	0.00800434	0.584837
1810032O08Rik	0.0205032	0.665825
Gm11423	0.000321947	2.27204
Ppp1r3e	0.0331346	1.7353
Inhba	0.000594601	2.0111
Mir6990	0.0395037	2.31289
Ifitm1	0.0482164	1.53197
Tll2	0.00569125	9.2348
1700016C15Rik	0.0343438	4.08812
1700063D05Rik	0.0194176	3.62376
1700112E06Rik	0.0140112	1.73217
2810454H06Rik	0.0287462	0.524019
4930480K23Rik	0.0197457	0.653969
4930533N22Rik	0.00455469	1.52891
4931406C07Rik	0.000445774	1.61633
5730405O15Rik	0.00666351	0.587536
5830415F09Rik	0.0177277	0.600642
AI839979	0.0197286	1.62139
Adamts1	0.00427936	1.60868
Agt	0.00346687	1.70241
Brdt	0.000672738	0.606683
Cacna2d2	0.00399588	1.5396
Ccdc141	0.0017799	1.77416
Ccdc62	0.0287351	0.641742
Cd27	0.0425802	0.480747
Cd72	0.0428027	1.61238
Cdc42bpg	0.0155686	0.64398
Cfd	0.017599	0.625329
Cnbd2	0.0314964	1.51259
Col8a1	0.0168732	1.6082
Cyp2e1	0.0351176	0.581871
Dchs1	0.00118045	1.62065
Dok3	0.00522532	0.46888
Ephx4	0.0135462	0.502905
Fam178b	0.0146887	0.301601
Fgl2	0.00722255	0.597324
Foxo6	0.0322017	1.63069
Gbp3	0.0389141	0.636254
Gm13305	0.0193211	0.660332
Gm14436	0.0180233	0.612234
Gm16740	0.0135285	0.349433
Gm21992	0.0297797	2.60451
Gm38426	0.0394708	1.78179
Gm4951	0.04333	0.578136
Gnb3	0.0348653	1.50333
Gpcpd1	7.82278e-05	0.660088
Hcar1	0.0359156	0.603144
Hist2h3c2	0.0228709	1.8233
Hpse	0.0108272	0.468602
Htra1	0.00475908	0.653498
Htra4	0.0456754	0.548556
Ifit3b	0.000675816	0.625347
Igsf1	0.0182923	1.55781
Kcna10	0.00878245	3.86728
Kcnc3	0.00277744	1.57752
Kit	0.0182595	1.62894
Lmo1	0.00506837	0.61812
Lrfn4	0.0240153	1.52474
Lrrc1	0.0271298	0.543066
Mapk11	0.000136912	1.52518
Me3	0.0312764	0.595963
Mef2b	0.0481109	0.53086
Mir3064	0.035938	0.664216
Mrln	0.00316958	0.639604
Munc	0.0142195	0.42802
Npl	7.05287e-05	0.650034
Nrn1	0.0279697	0.393448
Nxpe3	0.0268871	0.64121
Pcdhga8	0.0280091	0.489042
Pebp4	0.0304218	1.81117
Phf19	0.00483394	1.75382
Pim1	0.0222925	0.486317
Rab42	0.0300284	2.28557
Ranbp3l	0.0397184	0.608181
Rbp4	0.0335797	0.578827
Rps15a-ps4	0.0157461	0.132947
Sbspon	0.00330558	0.370712
2016-09-03	0.0269838	0.499665
Sfn	0.0442659	0.660928
Sh3d21	0.0278521	0.661113
Susd4	0.0341942	0.412259
Tgtp2	0.0429203	0.326026
Tmco6	0.000663188	0.665874
Tmem53	0.00159767	1.50694
Tnfrsf4	0.0478135	0.620395
Tslp	0.0457729	0.593584
Ttyh2	0.000188958	1.53654
Vmn2r55	0.00954062	1.83681
Vps37d	0.00632286	0.500631
Zfp286	0.0351084	0.603779
Zfp429	0.0264313	0.645787
Zfp472	0.0051785	0.655385
Zfp882	0.00214335	0.608795
9130221F21Rik	0.0344341	0.512848
B3galt4	0.0146853	0.651511
Cd1d1	0.00596453	0.651102
Cdkl1	0.0229281	0.414468
Cfb	0.0297982	0.587085
Hist2h4	0.0359972	0.208695
Ifi44l	3.50844e-06	0.328703
Igf2bp2	0.0339165	1.87375
Kremen2	0.0217154	0.455584
Ntn5	0.0214458	2.49369
Pcsk5	0.0247096	0.648916
Pmp2	0.00278024	0.281125
Spata2l	0.0160364	0.663955
TrnT	0.0325113	0.209454
1500009L16Rik	0.000302129	1.91134
1500015O10Rik	0.0330502	0.404905
1500017E21Rik	0.012405	2.01678
1700029I15Rik	0.018113	0.32195
1700029J07Rik	0.0216951	0.569869
2210011C24Rik	0.00997878	2.21425
2310008N11Rik	0.0424674	0.648114
2310081J21Rik	0.00204611	0.561578
4930578E11Rik	0.0203444	0.28325
A330074K22Rik	0.00566814	1.56525
Abca1	0.000461458	0.563663
Acbd4	0.000576233	0.655614
Acvr1	0.000580815	0.636555
Adam12	0.017698	1.57486
Adcy2	1.8762e-06	0.634775
Aig1	0.00100213	1.69253
Ak4	0.000409593	1.63179
Aldh1a7	0.00754882	2.00923
Amhr2	0.00144871	0.643913
Amot	5.25407e-08	1.60925
Ankrd23	2.82995e-05	0.633168
Apcdd1	0.0015153	0.576731
Asb11	3.89834e-05	0.599414
Atl1	0.0332186	0.651483
Atp1b4	0.0495337	1.55858
Avil	0.0113725	0.498395
B130024G19Rik	0.00862835	0.483224
BC049352	0.036246	1.67049
Bambi	0.0180604	0.666169
Begain	0.00957093	2.40813
C1qtnf4	0.00124939	0.659892
C920025E04Rik	0.020121	0.449129
Cadm4	0.000902007	0.663525
Casq2	1.82246e-06	2.28513
Casr	0.000600359	0.561415
Cbx7	1.40262e-05	0.591839
Ccbe1	0.0397013	0.593139
Ccdc173	0.0328087	0.586275
Ccdc3	0.0391078	0.610752
Ccl19	0.00118108	0.126586
Cdt1	0.0354963	1.85071
Cfap74	0.00427276	0.625983
Cfh	0.00785808	0.55977
Cidea	0.00507306	1.72632
Cilp2	0.0308215	0.527255
Cited1	0.0229172	2.45815
Clec3b	0.00160658	0.613113
Clmn	0.00183427	0.599176
Col28a1	0.0192155	1.54682
Col4a5	0.0107278	0.510643
Col6a6	0.0209316	0.608532
Crispld2	0.00471347	0.662383
Cryba4	0.0454393	0.454232
Csl	0.0275356	2.14362
Cstad	0.0121864	1.83083
Ctxn3	0.00273075	0.489568
Cuzd1	0.0170735	1.67056
Dgkg	0.0443733	0.542003
Dleu2	0.00012667	0.592963
Dll1	0.0246271	0.615385
Dmp1	0.00772634	1.76742
Dpep1	0.00882765	0.588686
Dpf1	0.00489426	2.32229
Dpp6	0.0125223	1.51356
Dusp26	2.12726e-06	0.583252
E030030I06Rik	0.0120464	0.633622
E2f2	0.000704381	1.96881
Eci3	0.0186794	1.51811
Efcab12	0.00203874	2.53822
Egfl6	0.0469313	0.552578
Ephb3	0.00187034	0.584199
Etv4	0.000139072	1.54974
Fam198a	0.0287746	0.494675
Fam19a5	0.000905393	0.664336
Fbxo32	0.0138377	0.564877
Flrt1	0.00402673	0.565262
Foxo4	2.37968e-08	0.634302
Frzb	0.000199155	1.69438
Gas1	0.00277196	0.662205
Gas2	0.00671794	0.599769
Gfra1	0.0186415	0.632959
Ggt5	0.00364191	0.624001
Glt8d2	0.00543388	0.441306
Gm12185	0.0288214	1.75921
Gm12216	0.036997	0.295687
Gm14322	0.00332062	0.650791
Gm16062	0.00580539	0.641392
Gm6710	0.00167282	0.636748
Gm6981	0.00384826	1.58016
Gm9054	0.0450507	2.03272
Golga7b	0.0254274	1.76106
Golm1	0.00030518	1.5813
Gpm6a	0.0370686	0.63445
Gpx3	5.2968e-06	0.462841
Grik5	0.000337294	0.661441
Grrp1	0.00166512	0.644697
Gsn	0.0101272	0.624532
H2-Eb1	0.0371454	0.565094
H2-Q2	0.0358244	0.653525
H2-Q4	0.00322607	0.666643
Hacd1	8.23591e-05	1.79498
Htra3	0.00155832	0.556759
Ift122	1.40174e-05	1.96777
Igfals	0.0172877	0.470465
Irx3	0.0315845	0.648298
Itgb1bp2	1.08118e-06	1.58374
Itgb4	0.00114854	0.666449
Itgb5	1.60647e-07	0.544852
Itm2a	1.14433e-05	1.72518
Kcna2	0.000380718	0.5375
Kcnh2	0.00294346	2.14414
Kcnk1	0.0365713	1.96993
Kctd14	0.00259464	0.506254
Kif11	0.00918984	2.60055
Kif26b	0.000188976	1.91926
Lcn2	0.00289734	1.72238
Lingo3	0.000228036	1.79692
Lrrc2	0.00143319	0.653333
Lrrc3	0.0464973	0.612718
Lypd6	0.0241734	0.633261
Magix	2.17154e-05	0.650607
Maneal	0.0235758	0.626511
Mcm5	0.00487843	1.72725
Mettl21c	0.0141272	1.58648
Mir684-1	0.0433819	0.361162
Mmp19	0.0101314	1.65056
Mtbp	0.0395357	1.55472
Myc	0.0159086	1.69963
Myl10	0.0158239	0.6385
Mylip	0.00018015	0.594489
Mylk2	2.29985e-05	0.615489
Mylpf	4.26674e-10	1.68039
Nes	2.09e-05	1.50088
Nfil3	0.0107756	0.631844
Nle1	0.0374008	0.531969
Opn1mw	0.000535535	1.72456
Pcbd1	0.0214437	2.10045
Pcdhgc5	0.000651519	2.10424
Pcolce2	0.0240341	0.658556
Pde4b	0.0257379	0.595337
Pdzd7	0.0151392	1.55163
Peg13	1.60589e-06	0.601141
Pemt	0.0129689	1.72813
Pfkfb4	0.00172994	1.53704
Pik3ip1	0.000484234	0.635059
Pink1	2.2506e-06	0.64856
Pla2g5	0.0264412	0.456572
Plcd3	0.00125956	0.59988
Pnrc1	0.000534981	0.571887
Ppfia4	0.00052042	1.6393
Ppp1r2-ps3	0.00286521	11.6982
Prepl	5.34863e-05	1.54753
Prkag2	7.85981e-05	1.6431
Prr11	0.00137811	1.56679
Psmb9	0.00558479	0.568052
Pstpip1	0.0150774	0.596917
Ptgr1	0.00261403	1.69537
Pttg1	0.00582371	0.644691
Ramp1	0.000446676	0.619998
Retn	0.0146158	0.629447
Rgs7bp	0.000119895	0.601064
Rhebl1	0.00819378	0.647815
Rhou	0.000196159	0.664793
Rpl37rt	0.0118444	1.66399
Rps6ka5	0.00455573	0.662552
Rragb	0.00516748	0.655689
Rsph1	0.000392681	2.02643
Rspo3	0.0253797	0.511205
Scara5	0.00886905	0.622183
Scml4	0.0210762	1.91306
Scube2	8.10776e-05	1.73391
Scx	0.00983631	0.580198
Sdsl	0.0325717	1.83025
Serpinb1a	0.00165436	1.91183
Serpine1	0.0032066	2.24064
Serpinf1	0.0226413	0.657865
Sh3kbp1	0.00132018	1.64221
Sipa1l1	1.31615e-05	1.74427
Six2	0.000956181	0.639715
Slc17a7	2.80692e-05	2.19627
Slc6a9	0.00261607	1.58266
Smim1	0.00946958	0.65003
Smox	0.0141486	1.65411
Snhg10	0.0148922	0.614878
Spag1	0.0466621	0.63435
Spag5	0.00253789	1.57859
Srebf1	5.69881e-05	0.531974
Stbd1	0.00100927	1.75092
Stk26	0.0039113	2.04088
Sybu	0.00587852	0.657969
Syp	0.00776264	0.595732
Sypl2	2.67608e-06	1.68583
Syt3	0.00251441	0.52482
Tas1r1	0.00110887	1.69698
Tcf7	0.0212811	2.087
Tfrc	9.30028e-05	2.85619
Tgfbi	0.0477739	0.65075
Tm6sf1	8.87431e-05	2.02011
Tmem191c	0.0169593	0.464127
Tnfaip2	0.00531816	1.61842
Tnfrsf19	0.0179723	0.618798
Tnnt1	0.0297011	0.617351
TrnV	0.000557562	0.243002
Tsga10	4.19501e-05	0.588791
Tspan8	0.000883771	0.662278
Tspan9	0.000137083	1.74892
Tuba8	3.55552e-05	1.67865
Uaca	2.9363e-06	0.653366
Ush1g	0.00657341	2.88459
Usp11	0.00321977	0.660746
Vash2	0.00402019	3.1572
Vcan	0.0373101	1.52191
Xkrx	0.0309775	1.88078
Ypel3	4.40521e-06	0.627475
Zfp239	0.0211635	0.42991
Zfp940	0.0126002	0.662128
Zfp964	0.035139	0.519917
1700056E22Rik	0.000219291	2.40545
1810041L15Rik	0.00577033	2.16381
4930556M19Rik	0.000504684	0.538773
5930412G12Rik	0.00139922	1.52382
A930003A15Rik	9.41588e-05	5.28743
Ace	0.00521848	0.534061
Acrbp	0.00294694	0.561691
Actc1	0.00154147	9.47126
Adamts15	0.0194435	0.518316
Adamts20	7.89396e-05	2.2733
Adcy1	0.000640156	1.63802
Aldh1b1	0.0236858	1.52078
Amigo3	0.00663406	0.660417
Angptl1	0.010059	0.580905
Apol6	0.000210866	0.579548
Arc	0.016415	1.89216
Arpp21	0.00768651	1.53077
Art5	1.13553e-05	0.434185
Asb2	0.000650728	0.595292
Azin1	0.00584927	1.53105
B230312C02Rik	5.00194e-09	6.65642
B3galt2	0.0048965	1.63319
Bmf	0.0133441	0.518449
Bmper	0.0237703	0.602144
Bri3	0.000195779	0.619276
C130080G10Rik	0.00900036	20.0005
C1qtnf1	0.0115605	0.611412
C7	0.00162127	0.38737
Cahm	0.00173743	0.601046
Calml4	0.00202533	2.64001
Ccdc80	0.000526875	0.568755
Ccl2	0.000217244	5.69309
Ccl21a	0.00851536	0.609156
Ccl7	0.000485463	5.15075
Cda	0.00849781	0.417051
Chodl	0.0101064	0.653129
Chrdl1	0.0060567	0.499258
Chst8	0.0212337	1.93897
Cited4	0.00302598	1.71393
Col1a2	0.0307039	0.560512
Cox6b2	0.001555	0.156117
Cpne7	0.0190843	0.490228
Cpxm1	0.00302062	0.522407
Crybb1	0.00981703	2.24253
Csrp2	0.0109058	0.638698
Ctnna3	0.00128561	1.74011
Cyp1a1	0.000519975	3.39621
Cyr61	0.0219262	0.456868
Ddah1	7.99799e-07	0.275367
Dkk3	2.44386e-06	0.265458
Dnase1l2	0.0149771	0.469388
Dtl	0.0026533	2.54707
Dusp18	0.0138625	0.548124
Egfl8	0.0156758	0.482471
F2rl1	0.0011672	4.41943
F830016B08Rik	0.00421089	1.71456
Fads2	0.00873436	0.60556
Fam65b	0.000317029	1.88583
Fbxl22	0.00132139	2.24975
Fgf6	0.000232024	2.7383
Fras1	0.000502978	1.97952
Fst	0.00498227	0.378855
Fxyd6	0.000131453	0.497009
Gadd45b	0.0446107	0.508229
Gamt	5.05682e-06	2.02963
Gbp2b	0.0056887	0.570634
Gdap1	0.00634735	1.66599
Gjc3	0.00152136	0.544601
Gldn	0.00249436	0.54554
Gm12250	0.0428689	0.442957
Gm1821	0.0419436	1.6071
Gm1987	0.00851531	0.609168
Gm20219	0.00164477	0.450913
Gm20257	0.0451689	0.407959
Gm2176	0.000594157	0.256885
Gm4841	0.00100009	2.21813
Gna14	0.034502	0.528689
Gprasp2	0.0128888	0.459144
Ifitm10	4.67149e-05	2.8332
Igfn1	0.00328405	0.158634
Ildr1	5.5107e-06	0.0437896
Inmt	0.000697753	0.326741
Kcnk5	0.0128036	0.465505
Kera	0.0496159	0.601559
Klhl23	0.000166943	1.66643
Klhl38	0.00380248	0.453021
Lamc3	0.00202515	0.31548
Lsamp	0.00984887	0.334302
Lurap1	0.00715151	1.58309
Ly6c2	0.0245487	0.559419
Mamstr	0.00814517	1.63863
Matn4	0.0279735	0.533534
Mb	1.8937e-07	0.49216
Mboat2	0.00986573	0.420813
Mettl21e	0.000262562	3.40713
Mfap4	0.0170141	0.483255
Mgat3	0.00173223	0.514397
Mill2	0.0020403	0.65272
Mss51	1.92031e-07	0.0595889
Mstn	0.000304367	1.56823
Mttp	5.88944e-05	0.392529
Mxi1	0.00162612	0.604249
Mybph	0.00050359	3.25443
Myl4	0.00231735	0.549381
Myoc	0.020669	0.579288
Mzf1	0.00713357	1.51452
Nfatc4	0.00266033	0.628533
Nmb	0.00479835	0.433606
Npr3	0.0108867	1.87414
Ntng1	0.0154676	0.475871
Ntrk2	0.00284043	0.544904
Nupr1	0.00308294	0.517129
Olfml2b	0.0174895	0.640935
Otub2	0.0014586	0.544553
Panx1	0.000265141	0.553923
Pdgfrl	0.0162477	0.58404
Pgpep1l	0.0328188	1.5754
Pla2g2d	0.00684192	0.537061
Pllp	0.00113078	0.451409
Pln	0.0200071	0.601874
Pmepa1	5.95676e-06	0.406334
Pole2	0.017955	1.74743
Prima1	0.000375205	0.228085
Prph	0.00853829	0.530484
Ptn	0.0297472	0.596515
Rergl	0.0232199	0.330838
Rgag4	0.0115118	0.527915
Rhbdl3	0.000254425	1.89802
Sap18	0.0336105	0.59523
Scin	0.00782325	1.6536
Sctr	0.000280809	0.557843
Sdc1	0.013392	0.661705
Shpk	0.0441905	0.600255
Sipa1l2	0.00160579	0.607421
Slc24a3	0.00156928	0.604286
Slc38a4	0.00133535	1.69862
Smad9	0.00189817	1.60888
Smim5	0.0153017	0.353525
Smtnl1	0.000926912	0.639544
Strip2	0.000572095	2.56095
Syt12	0.000654381	1.77725
Syt7	0.0124674	0.636743
Tagln	0.00406422	0.663149
Tap1	0.0137125	0.537839
Tceal5	0.00038866	1.86583
Tceal7	0.000415016	2.65433
Tesc	0.0271467	0.579236
Tk1	0.00310838	0.609528
Tmem100	0.00271465	0.274318
Tmem140	0.00189244	0.534192
Tph1	0.023637	2.59777
Ube2c	0.0112566	2.37456
Wisp1	0.046769	0.652571

## Sheet: Combination vs. ActRIIB.hFc
Column ID	p-value(REGN1033 + REGN2477 vs. ActRIIB.hFc)	MeanRatio(REGN1033 + REGN2477 vs. ActRIIB.hFc)
Tmem8c	0.00471875	0.0226642
Vsig4	0.0055393	0.189068
Mthfd2	4.99423e-05	0.199441
Adgrg3	7.13584e-06	0.199879
Olfr1396	0.0055967	0.201743
Ndc80	0.000250044	0.208896
9330179D12Rik	0.000622757	0.216885
Cep55	0.0017488	0.230105
Cd209f	0.0102414	0.240685
Vwa3a	0.0061292	0.248326
Stk32c	1.07304e-05	0.252541
Lilra5	0.000620818	0.256055
Lrrc25	0.000191689	0.300487
Traf3ip3	0.00325522	0.300611
Cxcl13	0.00493038	0.302606
Acer2	0.000177161	0.306406
Cdk1	0.00201797	0.31999
Mir8116	0.0171062	0.322226
Rgs16	0.00266317	0.322622
4930463O16Rik	0.00537291	0.329877
Efcab9	0.0430948	0.336764
Kif18b	0.00514795	0.345801
F630028O10Rik	0.000130623	0.351207
Kcnf1	0.000857262	0.3548
Edn1	0.0120415	0.355991
1810011H11Rik	0.00289242	0.364191
Fblim1	0.000221279	0.365449
2810417H13Rik	0.00839976	0.369526
Gpr176	0.000282804	0.369687
Gm614	0.0264488	0.372718
Pik3ap1	0.0173351	0.377793
Hdc	0.0281975	0.379906
Ckap2l	0.0137069	0.381307
Fabp5	1.02678e-06	0.384221
Pnp2	0.0102732	0.395135
E2f7	0.000372445	0.400789
Fam181b	0.00464031	0.401869
4933412E12Rik	0.0446272	0.403717
Mki67	0.000182295	0.406347
Igf2bp3	0.00207649	0.40976
Mag	0.0352868	0.413406
Wfdc17	0.0252081	0.4155
Dennd1c	0.0037508	0.417868
Hist1h2ap	0.012492	0.418174
Asns	2.54408e-05	0.421562
Cd52	0.00419185	0.421827
Ccna2	0.000158303	0.422199
Irs3	0.0142578	0.424079
Tnnt2	0.00817509	0.424988
Tmem150c	0.000896543	0.42545
Shroom3	0.00517414	0.427491
Cyp1b1	0.00783739	0.436889
Ifi205	0.000211546	0.436973
Zbp1	0.0461079	0.437355
Sox8	0.00815713	0.440267
Rad51ap1	0.000170941	0.441345
Cdkn1c	0.000160594	0.442386
Cd209b	0.0364638	0.442552
Kif23	0.00373842	0.445893
Sgol2a	5.68769e-05	0.445971
Phgdh	7.47188e-05	0.449012
Ccnd1	2.58903e-06	0.453609
Cnr2	0.0133491	0.454669
C3ar1	0.000516601	0.455982
Pcdhb22	0.0063659	0.457593
Cd163	9.41473e-05	0.458075
Ccnb2	0.00992556	0.459441
Kif22	0.011569	0.45954
Adamts9	0.00166726	0.461357
Nuf2	0.0196864	0.461614
Ms4a7	6.31249e-05	0.462787
Gpr160	0.0480654	0.463994
Angpt2	6.10058e-05	0.464544
Mastl	0.0014212	0.467576
Ncaph	0.000862355	0.467718
Top2a	0.00544412	0.468788
Lrrc17	0.00290962	0.471034
Mmp17	0.0016489	0.473898
Arhgap9	0.0051095	0.474814
Aif1	0.00830264	0.475053
Vwf	6.46521e-06	0.4754
Nek2	0.0133715	0.476327
Nostrin	0.000370509	0.476465
Eng	4.87631e-07	0.477884
Spinkl	0.026094	0.479072
Slc15a2	0.00531282	0.479223
Il1b	0.0485166	0.479538
Kcnj14	0.0415357	0.482791
Prnd	0.0040427	0.48456
Pik3r5	0.00169543	0.484715
Ccnb1	0.0407793	0.486713
Chac1	0.0359535	0.487443
Pparg	0.000227547	0.489436
Megf10	0.000352227	0.49016
Slc7a5	0.000271214	0.490271
Kif20b	0.00544143	0.490737
Birc5	0.0136056	0.491669
Timd4	0.027912	0.492359
Edn3	0.0201774	0.493454
Cfp	0.000375445	0.493693
Cenpf	0.000153522	0.493927
AI429214	0.0208326	0.496741
Igsf6	0.00436164	0.497028
Adgre1	0.000874439	0.498507
Nusap1	0.0145814	0.49888
Ramp3	0.00168174	0.499918
Ccr5	0.0209692	0.501336
Aurkb	0.0329742	0.502399
Mnda	0.00816076	0.506814
Melk	0.028518	0.507246
H2-Q5	0.0228509	0.511156
Tmem200b	0.000837305	0.511425
Fgd2	0.00632213	0.513761
Bub1b	0.0468228	0.514028
Capn6	0.000434436	0.516791
Rtp3	0.0373354	0.517315
Gmfg	0.0273874	0.517526
S100b	0.0195436	0.520538
Adamtsl2	0.00301789	0.521711
Icam1	0.00354488	0.521782
Psat1	0.00119616	0.52221
Clec12a	0.0415342	0.524648
Pnmal2	0.00320077	0.525045
Tcf19	0.00213766	0.525251
Ccl6	0.0042633	0.528192
Pf4	0.0125053	0.530217
Msr1	0.00649152	0.530237
Ctla2a	1.04662e-05	0.532436
Ism1	0.0102718	0.534339
Sh3yl1	0.0105845	0.537967
Pirb	0.0210417	0.539211
BC028528	0.013379	0.539695
Fgfr4	0.000582431	0.541506
Apln	0.00180227	0.542026
Clec4a1	0.00665294	0.542152
D830030K20Rik	0.0387904	0.545078
Smpd3	0.0122683	0.545786
Slc26a10	0.0386471	0.546165
Tbx3	0.00378265	0.54692
Pi15	0.00811122	0.54725
Gm4013	0.0334314	0.549239
Marcksl1	0.00867056	0.549623
Fcrls	0.0270965	0.550979
Cd300lb	0.00798582	0.550995
Sfrp1	0.000250191	0.554127
Pcdhgb7	0.00355066	0.554542
8430408G22Rik	0.0387204	0.556905
Acsl3	0.0088079	0.557277
Rrm2	0.00623622	0.55797
D17H6S56E-5	0.000256569	0.561233
Stmn1	0.0139875	0.561668
Hpgds	0.0114941	0.563561
Ckap2	0.0196066	0.563726
Cd84	0.0343774	0.565339
C430049B03Rik	0.0011269	0.565406
Prc1	0.0181632	0.568553
Zcchc5	0.00505663	0.568997
Casp4	0.0254113	0.569544
Garnl3	0.0162332	0.571948
Ptpn6	0.00781638	0.572636
Ripk3	0.00811401	0.573319
Bvht	0.0188031	0.575209
Arhgap30	0.000778859	0.575285
Knstrn	0.0263344	0.576123
Heph	0.0267621	0.5762
Ppl	0.00180587	0.577241
Ankle1	0.0496669	0.577944
Mcpt4	0.000967819	0.578372
1810011O10Rik	0.000224158	0.578473
H19	0.000127327	0.579186
Tspan18	0.00404274	0.580333
C1rb	0.0240243	0.580484
Chst1	0.00126165	0.580592
Aldh18a1	0.000674977	0.580757
Papln	4.93249e-05	0.580899
Tinagl1	0.000413005	0.581301
Lvrn	3.97097e-05	0.581717
Foxm1	0.0173065	0.582001
Slfn9	0.0482796	0.58385
Myo1f	0.0141304	0.584409
C1qa	2.79105e-05	0.58445
Iqgap3	0.0225583	0.584488
Mcm6	0.027923	0.585285
Neurl3	0.0245067	0.585333
Uhrf1	0.0067483	0.587082
Col26a1	0.0404833	0.587862
Lyve1	0.00364954	0.589456
Gm16675	0.0427261	0.589459
Mest	0.00247418	0.589539
C1qc	4.41122e-06	0.58979
Lyplal1	0.0108734	0.590284
Fabp4	0.000122242	0.591825
E2f1	0.011269	0.591867
Msc	0.0349194	0.593095
Cchcr1	0.00510652	0.593289
Ulbp1	0.0160538	0.594877
Egln3	0.00291163	0.595419
Cpm	1.16397e-06	0.596004
Cenpe	0.00144502	0.596111
Spc24	0.00157597	0.59662
AI607873	0.00119334	0.599466
LOC100504703	0.00877638	0.602011
Dok2	0.0295904	0.602914
Cdc20	0.0263956	0.604588
C330027C09Rik	0.00621282	0.604939
Gm12504	0.00765838	0.60634
Meox1	0.00505843	0.606822
2310001K24Rik	0.0292837	0.608421
Racgap1	0.0199844	0.608606
Tnfrsf25	0.0192445	0.609422
Gm13315	0.0263433	0.609552
Atad2	3.12033e-05	0.610624
Ccnf	0.00884551	0.610653
Tpsab1	0.0161209	0.610702
Ifi204	0.00311309	0.611064
Mex3a	0.0403707	0.611524
Csf2rb	0.00410422	0.612201
Sh3gl2	0.0294902	0.612644
Plagl1	0.00394612	0.61582
Nfam1	0.00447514	0.617143
Adamts12	0.0021436	0.617417
Ms4a4a	0.00544405	0.617425
Bora	0.017862	0.617616
Sp140	0.00811824	0.617677
Cd14	0.024999	0.617875
Cdca8	0.0308948	0.618223
Gdf10	0.0236139	0.61828
Pcdhga9	0.0461841	0.61898
Ptprc	0.00987375	0.619138
Sytl2	0.000465964	0.620074
8430426J06Rik	0.00776033	0.622239
C1qb	0.000821321	0.625043
Ackr1	0.0190218	0.625806
Hpgd	0.0183339	0.626818
Tspan2	0.00051938	0.627231
Nckap1l	0.0231934	0.62922
Foxc1	0.00653185	0.630608
Fcgr2b	0.00301196	0.632023
Nsg1	0.039511	0.632235
Cma1	0.046857	0.633469
Lipa	0.00172855	0.634325
Fyb	0.00338372	0.635518
Nid2	0.000121137	0.636983
Gm20939	0.0121964	0.637353
Rassf4	0.00478356	0.637649
Csf2rb2	0.00130753	0.638378
Col4a1	0.000464933	0.638949
C1qtnf6	0.00731757	0.639166
Prrg3	4.53794e-05	0.639423
Cbr3	0.0216409	0.641832
Ucp2	0.000160753	0.642187
Sh3tc1	0.00226961	0.642418
Il4ra	0.00233955	0.643733
Atf5	0.000567101	0.644205
Ctss	0.0291384	0.645215
Tlr7	0.0132261	0.645307
Leng9	0.00809096	0.645995
Marveld2	0.0101499	0.64655
Svep1	0.000366197	0.646927
Fam46a	0.00576511	0.64774
4930523C07Rik	0.00133995	0.648223
Trf	0.00031811	0.648976
Cd300lg	6.11204e-05	0.649713
Adora2a	0.00796774	0.650605
Smad6	0.00158422	0.650965
Omd	0.00254151	0.650991
Orai2	0.0326644	0.651445
Itgb2	0.00862239	0.652056
Cep192	0.00126897	0.653202
Tyrobp	0.00292647	0.654382
H2-T10	0.0172471	0.654463
2210404O09Rik	0.00750324	0.654754
Apoe	0.000135782	0.654875
5730480H06Rik	0.0335873	0.655695
Ogn	0.000594619	0.656095
Igf2	8.39951e-05	0.65977
Zgrf1	0.0305728	0.660049
Cd53	0.0154089	0.661524
Srpx	0.00496487	0.662344
Thsd1	0.000725286	0.662418
Mfap2	0.0372556	0.662778
Agtr1a	0.000462051	0.664006
Kctd12b	0.00509945	0.664417
Penk	0.0112057	0.666245
1810032O08Rik	0.0338761	0.666391
Nos2	0.000686796	1.5007
Jmjd7	0.0334495	1.50476
Zfp213	0.0374858	1.50507
Stmn2	0.0190109	1.50593
Rnf113a1	0.00390263	1.51451
Has3	0.00134102	1.51758
Gja1	0.0119906	1.52084
Vegfc	0.0441338	1.52448
L1cam	0.0188068	1.53747
Wscd1	0.0198373	1.57519
Serpini1	0.00487326	1.58685
Gm11423	0.0109502	1.59001
Pih1d2	0.0415687	1.59372
Esm1	0.0247829	1.59833
Dcdc2c	0.00777743	1.60623
Gm35612	0.0100377	1.62592
Rps6kl1	0.0233095	1.6338
Gnrh1	0.0446189	1.63674
Timp4	0.00797727	1.66839
Ppp1r3e	0.0465805	1.67199
Npc1l1	0.0299264	1.69977
Mfsd9	0.0470461	1.72749
Pacsin1	0.000743579	1.80193
Inhba	0.00569514	1.82596
Gm14393	0.0359378	1.91076
6230400D17Rik	0.0245284	1.91964
Gja5	0.000250693	1.93316
Mir6990	0.0489459	2.00927
Trpm6	0.00592545	2.02375
Car7	0.0191954	2.05033
Btla	0.0119341	2.10879
Cd200	4.29372e-05	2.12438
Aqp1	6.25881e-06	2.16941
1110006O24Rik	0.0214684	2.21872
Mia	0.0213723	2.31235
Sept1	0.00161489	2.35474
Samd5	0.000660462	2.41413
Ifitm1	0.00826496	2.41558
Tll2	0.0437949	2.57774
Igfbp3	6.75644e-09	2.60115
Ltc4s	0.0203118	2.66692
Gm14207	0.0362732	2.92918
Cd247	0.00600912	4.41291
